# Supplementary material for: Bismuth(III)-Catalyzed Regioselective Selenation of Indoles with Diaryl Diselenides: Synthesis of 3-Selanylindoles
Source: Molecules. 2024 Jul 8;29(13):3227. doi: 10.3390/molecules29133227 (PMC11243167; doi:10.3390/molecules29133227)
Supplement: Supplementary file 1 [file molecules-29-03227-s001.zip]

Archive with 2 entries (2 files):
- 20221013mat3.cif
- SI_20240627.pdf
