# Supplementary material for: Bismuth(III)-Catalyzed Regioselective Selenation of Indoles with Diaryl Diselenides: Synthesis of 3-Selanylindoles
Source: Molecules. 2024 Jul 8;29(13):3227. doi: 10.3390/molecules29133227 (PMC11243167; doi:10.3390/molecules29133227)
Supplement: Supplementary file 1 [file molecules-29-03227-s001.zip › 20221013mat3.cif]

data_20221013mat3
_audit_creation_date               2022-10-14
_audit_creation_method
;
Olex2 1.3
(compiled 2020.11.12 svn.r5f609507 for OlexSys, GUI svn.r6408)
;
_shelx_SHELXL_version_number       '2018/3'
_audit_contact_author_address      ?
_audit_contact_author_email        ?
_audit_contact_author_name         ''
_audit_contact_author_phone        ?
_publ_contact_author_id_orcid      ?
_publ_section_references
;
Dolomanov, O.V., Bourhis, L.J., Gildea, R.J, Howard, J.A.K. & Puschmann, H.
 (2009), J. Appl. Cryst. 42, 339-341.

Sheldrick, G.M. (2015). Acta Cryst. A71, 3-8.

Sheldrick, G.M. (2015). Acta Cryst. C71, 3-8.
;
_chemical_name_common              ?
_chemical_name_systematic          ?
_chemical_formula_moiety           'C15 H13 N Se'
_chemical_formula_sum              'C15 H13 N Se'
_chemical_formula_weight           286.22
_chemical_melting_point            ?
_chemical_oxdiff_formula           'C15 H13 N1 Se1'
loop_
  _atom_type_symbol
  _atom_type_description
  _atom_type_scat_dispersion_real
  _atom_type_scat_dispersion_imag
  _atom_type_scat_source
 'C' 'C' 0.0181 0.0091 'International Tables Vol C Tables 4.2.6.8 and 6.1.1.4'
 'H' 'H' 0.0000 0.0000 'International Tables Vol C Tables 4.2.6.8 and 6.1.1.4'
 'N' 'N' 0.0311 0.0180 'International Tables Vol C Tables 4.2.6.8 and 6.1.1.4'
 'Se' 'Se' -0.7943 1.1372
 'International Tables Vol C Tables 4.2.6.8 and 6.1.1.4'

_shelx_space_group_comment
;
The symmetry employed for this shelxl refinement is uniquely defined
by the following loop, which should always be used as a source of
symmetry information in preference to the above space-group names.
They are only intended as comments.
;
_space_group_crystal_system        'monoclinic'
_space_group_IT_number             14
_space_group_name_H-M_alt          'P 1 21/n 1'
_space_group_name_Hall             '-P 2yn'
loop_
  _space_group_symop_operation_xyz
 'x, y, z'
 '-x+1/2, y+1/2, -z+1/2'
 '-x, -y, -z'
 'x-1/2, -y-1/2, z-1/2'

_cell_length_a                     7.73810(10)
_cell_length_b                     9.03610(10)
_cell_length_c                     18.1620(2)
_cell_angle_alpha                  90
_cell_angle_beta                   101.9160(10)
_cell_angle_gamma                  90
_cell_volume                       1242.56(3)
_cell_formula_units_Z              4
_cell_measurement_reflns_used      5641
_cell_measurement_temperature      103.15
_cell_measurement_theta_max        68.0300
_cell_measurement_theta_min        2.4860
_shelx_estimated_absorpt_T_max     ?
_shelx_estimated_absorpt_T_min     ?
_exptl_absorpt_coefficient_mu      3.873
_exptl_absorpt_correction_T_max    1.00000
_exptl_absorpt_correction_T_min    0.78854
_exptl_absorpt_correction_type     multi-scan
_exptl_absorpt_process_details
;
CrysAlisPro 1.171.40.80a (Rigaku Oxford Diffraction, 2020)
Empirical absorption correction using spherical harmonics,
 implemented in SCALE3 ABSPACK scaling algorithm.
;
_exptl_absorpt_special_details     ?
_exptl_crystal_colour              colourless
_exptl_crystal_colour_primary      colourless
_exptl_crystal_density_diffrn      1.530
_exptl_crystal_density_meas        ?
_exptl_crystal_density_method      ?
_exptl_crystal_description         prism
_exptl_crystal_F_000               576
loop_
  _exptl_crystal_face_index_h
  _exptl_crystal_face_index_k
  _exptl_crystal_face_index_l
  _exptl_crystal_face_perp_dist
 -5 -1 4 0.1231
 0 0 12 0.1729
 3 0 7 0.1819
 5 1 -4 0.1127
 4 1 -8 0.1054
 0 0 -12 0.0789
 -5 -1 -2 0.1367
 -5 1 0 0.1422
 0 5 6 0.1412
 5 -1 1 0.1517
 3 -4 -4 0.1191
 0 -5 -6 0.1186
 0 -6 3 0.0956
 0 6 -3 0.1429
 0 6 -3 0.1390
 -1 -4 9 0.1488

_exptl_crystal_size_max            0.333
_exptl_crystal_size_mid            0.265
_exptl_crystal_size_min            0.236
loop_
  _exptl_oxdiff_crystal_face_indexfrac_h
  _exptl_oxdiff_crystal_face_indexfrac_k
  _exptl_oxdiff_crystal_face_indexfrac_l
  _exptl_oxdiff_crystal_face_x
  _exptl_oxdiff_crystal_face_y
  _exptl_oxdiff_crystal_face_z
 -4.8918 -0.7884 4.4963 -0.2628 0.4890 0.8318
 -0.2302 -0.2999 11.6177 -0.4484 0.8250 -0.3440
 3.4659 0.3322 6.6415 -0.1895 0.3445 -0.9195
 4.9091 0.7860 -4.2869 0.2551 -0.4749 -0.8423
 4.1144 0.7705 -8.4396 0.3991 -0.7388 -0.5431
 -0.0040 0.2649 -11.5195 0.4403 -0.8098 0.3878
 -4.5734 -0.6768 -2.3648 0.0182 0.0039 0.9998
 -4.7806 1.3092 -0.1251 -0.3628 -0.0261 0.9315
 -0.1191 5.0676 5.8560 -0.9625 -0.0759 -0.2605
 4.7974 -0.8663 0.6464 0.2793 0.0195 -0.9600
 3.4628 -4.1349 -3.6176 0.8662 0.0665 -0.4952
 0.3488 -5.0983 -5.8126 0.9738 0.0767 0.2139
 -0.3034 -5.7187 2.6099 0.6870 0.7235 0.0676
 0.4551 5.7217 -2.5276 -0.6851 -0.7215 -0.1006
 -0.3386 5.6371 -2.9248 -0.6871 -0.7230 0.0719
 -0.7009 -3.7696 9.0282 0.1306 0.9859 -0.1043

_exptl_transmission_factor_max     ?
_exptl_transmission_factor_min     ?
_diffrn_reflns_av_R_equivalents    0.0255
_diffrn_reflns_av_unetI/netI       0.0218
_diffrn_reflns_Laue_measured_fraction_full  0.998
_diffrn_reflns_Laue_measured_fraction_max  0.993
_diffrn_reflns_limit_h_max         7
_diffrn_reflns_limit_h_min         -9
_diffrn_reflns_limit_k_max         9
_diffrn_reflns_limit_k_min         -10
_diffrn_reflns_limit_l_max         21
_diffrn_reflns_limit_l_min         -21
_diffrn_reflns_number              6253
_diffrn_reflns_point_group_measured_fraction_full  0.998
_diffrn_reflns_point_group_measured_fraction_max  0.993
_diffrn_reflns_theta_full          67.684
_diffrn_reflns_theta_max           68.189
_diffrn_reflns_theta_min           4.977
_diffrn_ambient_temperature        103.15
_diffrn_detector                   'Hybrid Pixel Array Detector'
_diffrn_detector_area_resol_mean   10.0000
_diffrn_detector_type              HyPix3000
_diffrn_measured_fraction_theta_full  0.998
_diffrn_measured_fraction_theta_max  0.993
_diffrn_measurement_details
;
List of Runs (angles in degrees, time in seconds):

  # Type    Start    End  Width  t~exp~   \w     \q     \k     \f   Frames
--------------------------------------------------------------------------
  1  \w    -16.00  22.00   0.50    0.20    --   40.27 -12.00-120.00   76
  2  \w     82.00 129.00   0.50    0.20    --   96.04  25.00-180.00   94
  3  \w     82.00 149.00   0.50    0.20    --   96.04  25.00-120.00  134
  4  \w    108.00 133.00   0.50    0.20    --   96.04 122.00-105.00   50
  5  \w     73.00 108.00   0.50    0.20    --   40.27 138.00   0.00   70
  6  \w     64.00 102.00   0.50    0.20    --   40.27 150.00  56.00   76
  7  \w     68.00  94.00   0.50    0.20    --   40.27 138.00 120.00   52
  8  \w     79.00 119.00   0.50    0.20    --   96.04 150.00  56.00   80
  9  \w     78.00 163.00   0.50    0.20    --   96.04  50.00 -30.00  170
 10  \w     95.00 125.00   0.50    0.20    --   96.04 -86.00 150.00   60
 11  \w     52.00 106.00   0.50    0.20    --   96.04-122.00 172.00  108
 12  \w     53.00  83.00   0.50    0.20    --   96.04 -86.00 150.00   60
 13  \w     24.00  49.00   0.50    0.20    --   40.27-122.00 172.00   50
 14  \w     33.00  68.00   0.50    0.20    --   96.04 -59.00-180.00   70
 15  \w     52.00  83.00   0.50    0.20    --   96.04 -68.00-120.00   62
 16  \w     71.00 113.00   0.50    0.20    --   96.04-117.00-150.00   84
 17  \w     50.00  80.00   0.50    0.20    --   96.04 -68.00 -30.00   60
 18  \w     91.00 118.00   0.50    0.20    --   96.04-150.00  10.00   54
 19  \w     42.00  99.00   0.50    0.20    --   40.27-138.00-150.00  114
 20  \w    -33.00  24.00   0.50    0.20    --   40.27 -12.00 120.00  114
 21  \w    -21.00  21.00   0.50    0.20    --   40.27 -25.00 150.00   84
 22  \w    -71.00 -28.00   0.50    0.20    --  -40.58 -25.00  60.00   86
 23  \w    -55.00 -30.00   0.50    0.20    --  -96.35  50.00  30.00   50
 24  \w    -56.00 -31.00   0.50    0.20    --  -96.35  50.00  60.00   50
 25  \w    -57.00 -32.00   0.50    0.20    --  -96.35  50.00 120.00   50
 26  \w    -57.00 -32.00   0.50    0.20    --  -96.35  50.00 150.00   50
 27  \w    -75.00 -50.00   0.50    0.20    --  -40.58 150.00  56.00   50
 28  \w    -68.00 -34.00   0.50    0.20    --  -96.35  59.00   0.00   68
 29  \w    -42.00 -16.00   0.50    0.20    --  -40.58 122.00-105.00   52
 30  \w    -57.00 -32.00   0.50    0.20    --  -96.35  50.00-120.00   50
 31  \w    -65.00 -34.00   0.50    0.20    --  -96.35  59.00-150.00   62
 32  \w    -74.00 -49.00   0.50    0.20    --  -40.58 122.00-105.00   50
 33  \w   -103.00 -63.00   0.50    0.20    --  -96.35  77.00 -90.00   80
 34  \w   -109.00 -84.00   0.50    0.20    --  -40.58 -25.00  60.00   50
 35  \w   -126.00-101.00   0.50    0.20    --  -96.35 -33.00 -30.00   50
 36  \w   -160.00-133.00   0.50    0.20    --  -96.35 -33.00 -30.00   54
 37  \w   -152.00-118.00   0.50    0.20    --  -96.35 -33.00-150.00   68
 38  \w    -96.00 -71.00   0.50    0.20    --  -40.58-138.00 -90.00   50
 39  \w   -100.00 -75.00   0.50    0.20    --  -40.58-150.00  10.00   50
 40  \w   -107.00 -66.00   0.50    0.20    --  -40.58-138.00  30.00   82
 41  \w   -132.00-107.00   0.50    0.20    --  -96.35-150.00  10.00   50
;
_diffrn_measurement_device         'four-circle diffractometer'
_diffrn_measurement_device_type   
 'XtaLAB Synergy, Single source at home/near, HyPix3000'
_diffrn_measurement_method         '\w scans'
_diffrn_orient_matrix_type        
 'CrysAlisPro convention (1999,Acta A55,543-557)'
_diffrn_orient_matrix_UB_11        0.0383380000
_diffrn_orient_matrix_UB_12        -0.1411010000
_diffrn_orient_matrix_UB_13        -0.0414761000
_diffrn_orient_matrix_UB_21        -0.0221384000
_diffrn_orient_matrix_UB_22        -0.0942372000
_diffrn_orient_matrix_UB_23        0.0681394000
_diffrn_orient_matrix_UB_31        -0.1985604000
_diffrn_orient_matrix_UB_32        -0.0167997000
_diffrn_orient_matrix_UB_33        -0.0339821000
_diffrn_radiation_monochromator    mirror
_diffrn_radiation_probe            x-ray
_diffrn_radiation_type             'Cu K\a'
_diffrn_radiation_wavelength       1.54184
_diffrn_source                     'micro-focus sealed X-ray tube'
_diffrn_source_type                'PhotonJet (Cu) X-ray Source'
_reflns_Friedel_coverage           0.000
_reflns_Friedel_fraction_full      .
_reflns_Friedel_fraction_max       .
_reflns_number_gt                  2217
_reflns_number_total               2263
_reflns_odcompleteness_completeness  99.96
_reflns_odcompleteness_iscentric   1
_reflns_odcompleteness_theta       66.97
_reflns_special_details
;
 Reflections were merged by SHELXL according to the crystal
 class for the calculation of statistics and refinement.
 
 _reflns_Friedel_fraction is defined as the number of unique
 Friedel pairs measured divided by the number that would be
 possible theoretically, ignoring centric projections and
 systematic absences.
;
_reflns_threshold_expression       'I > 2\s(I)'
_computing_cell_refinement         'CrysAlisPro 1.171.40.80a (Rigaku OD, 2020)'
_computing_data_collection         'CrysAlisPro 1.171.40.80a (Rigaku OD, 2020)'
_computing_data_reduction          'CrysAlisPro 1.171.40.80a (Rigaku OD, 2020)'
_computing_molecular_graphics      'Olex2 1.3 (Dolomanov et al., 2009)'
_computing_publication_material    'Olex2 1.3 (Dolomanov et al., 2009)'
_computing_structure_refinement    'SHELXL 2018/3 (Sheldrick, 2015)'
_computing_structure_solution      'SHELXT 2018/2 (Sheldrick, 2018)'
_refine_diff_density_max           0.407
_refine_diff_density_min           -0.442
_refine_diff_density_rms           0.070
_refine_ls_extinction_coef         0.00303(19)
_refine_ls_extinction_expression  
 'Fc^*^=kFc[1+0.001xFc^2^\l^3^/sin(2\q)]^-1/4^'
_refine_ls_extinction_method       'SHELXL-2018/3 (Sheldrick 2018)'
_refine_ls_goodness_of_fit_ref     1.103
_refine_ls_hydrogen_treatment      constr
_refine_ls_matrix_type             full
_refine_ls_number_parameters       156
_refine_ls_number_reflns           2263
_refine_ls_number_restraints       0
_refine_ls_R_factor_all            0.0248
_refine_ls_R_factor_gt             0.0243
_refine_ls_restrained_S_all        1.103
_refine_ls_shift/su_max            0.001
_refine_ls_shift/su_mean           0.000
_refine_ls_structure_factor_coef   Fsqd
_refine_ls_weighting_details      
 'w=1/[\s^2^(Fo^2^)+(0.0360P)^2^+0.7108P] where P=(Fo^2^+2Fc^2^)/3'
_refine_ls_weighting_scheme        calc
_refine_ls_wR_factor_gt            0.0649
_refine_ls_wR_factor_ref           0.0652
_refine_special_details            ?
_olex2_refinement_description
;
1. Fixed Uiso
 At 1.2 times of:
  All C(H) groups
 At 1.5 times of:
  All C(H,H,H) groups
2.a Aromatic/amide H refined with riding coordinates:
 C8(H8), C2(H2), C5(H5), C15(H15), C11(H11), C3(H3), C4(H4), C14(H14),
 C12(H12), C13(H13)
2.b Idealised Me refined as rotating group:
 C9(H9A,H9B,H9C)
;
_atom_sites_solution_hydrogens     geom
_atom_sites_solution_primary       dual
_atom_sites_solution_secondary     ?
loop_
  _atom_site_label
  _atom_site_type_symbol
  _atom_site_fract_x
  _atom_site_fract_y
  _atom_site_fract_z
  _atom_site_U_iso_or_equiv
  _atom_site_adp_type
  _atom_site_occupancy
  _atom_site_site_symmetry_order
  _atom_site_calc_flag
  _atom_site_refinement_flags_posn
  _atom_site_refinement_flags_adp
  _atom_site_refinement_flags_occupancy
  _atom_site_disorder_assembly
  _atom_site_disorder_group
 Se1 Se 0.27763(2) 0.97747(2) 0.58990(2) 0.01673(11) Uani 1 1 d . . . . .
 N1 N 0.2682(2) 0.59269(18) 0.47238(9) 0.0172(3) Uani 1 1 d . . . . .
 C8 C 0.2861(2) 0.7422(2) 0.48114(11) 0.0181(4) Uani 1 1 d . . . . .
 H8 H 0.308045 0.808829 0.443657 0.022 Uiso 1 1 calc R U . . .
 C7 C 0.2678(2) 0.7823(2) 0.55185(10) 0.0162(4) Uani 1 1 d . . . . .
 C6 C 0.2339(2) 0.6494(2) 0.58963(10) 0.0151(4) Uani 1 1 d . . . . .
 C10 C 0.5258(3) 0.9935(2) 0.63390(11) 0.0165(4) Uani 1 1 d . . . . .
 C1 C 0.2345(2) 0.5327(2) 0.53795(11) 0.0155(4) Uani 1 1 d . . . . .
 C2 C 0.2010(2) 0.3863(2) 0.55502(11) 0.0188(4) Uani 1 1 d . . . . .
 H2 H 0.200942 0.308929 0.519610 0.023 Uiso 1 1 calc R U . . .
 C5 C 0.2028(2) 0.6175(2) 0.66145(10) 0.0178(4) Uani 1 1 d . . . . .
 H5 H 0.204328 0.693986 0.697463 0.021 Uiso 1 1 calc R U . . .
 C15 C 0.6507(2) 0.9033(2) 0.61127(11) 0.0202(4) Uani 1 1 d . . . . .
 H15 H 0.614314 0.829466 0.574078 0.024 Uiso 1 1 calc R U . . .
 C11 C 0.5801(3) 1.1036(2) 0.68736(10) 0.0216(4) Uani 1 1 d . . . . .
 H11 H 0.495310 1.166505 0.702418 0.026 Uiso 1 1 calc R U . . .
 C3 C 0.1678(3) 0.3586(2) 0.62583(11) 0.0212(4) Uani 1 1 d . . . . .
 H3 H 0.142916 0.260318 0.639012 0.025 Uiso 1 1 calc R U . . .
 C4 C 0.1700(3) 0.4729(2) 0.67870(12) 0.0210(4) Uani 1 1 d . . . . .
 H4 H 0.148544 0.450036 0.727080 0.025 Uiso 1 1 calc R U . . .
 C9 C 0.2849(3) 0.5092(2) 0.40545(12) 0.0219(4) Uani 1 1 d . . . . .
 H9A H 0.291697 0.578005 0.364438 0.033 Uiso 1 1 calc R U . . .
 H9B H 0.181764 0.444749 0.390381 0.033 Uiso 1 1 calc R U . . .
 H9C H 0.392273 0.448799 0.416574 0.033 Uiso 1 1 calc R U . . .
 C14 C 0.8285(3) 0.9213(3) 0.64305(13) 0.0274(5) Uani 1 1 d . . . . .
 H14 H 0.913667 0.858993 0.627880 0.033 Uiso 1 1 calc R U . . .
 C12 C 0.7583(3) 1.1212(3) 0.71855(11) 0.0270(5) Uani 1 1 d . . . . .
 H12 H 0.795332 1.196397 0.754970 0.032 Uiso 1 1 calc R U . . .
 C13 C 0.8825(3) 1.0298(3) 0.69684(13) 0.0283(5) Uani 1 1 d . . . . .
 H13 H 1.004238 1.041399 0.718739 0.034 Uiso 1 1 calc R U . . .

loop_
  _atom_site_aniso_label
  _atom_site_aniso_U_11
  _atom_site_aniso_U_22
  _atom_site_aniso_U_33
  _atom_site_aniso_U_23
  _atom_site_aniso_U_13
  _atom_site_aniso_U_12
 Se1 0.01740(14) 0.01107(15) 0.02260(15) -0.00215(7) 0.00618(9) 0.00038(7)
 N1 0.0200(8) 0.0151(8) 0.0167(8) -0.0012(6) 0.0044(6) -0.0003(6)
 C8 0.0206(9) 0.0137(9) 0.0201(9) 0.0004(8) 0.0047(7) -0.0009(7)
 C7 0.0157(8) 0.0126(9) 0.0199(9) -0.0015(7) 0.0030(7) 0.0001(7)
 C6 0.0117(8) 0.0135(9) 0.0196(9) 0.0001(7) 0.0018(6) 0.0006(7)
 C10 0.0195(10) 0.0144(9) 0.0174(9) 0.0047(7) 0.0076(8) -0.0031(7)
 C1 0.0122(8) 0.0164(10) 0.0179(9) -0.0004(7) 0.0028(7) 0.0013(7)
 C2 0.0174(9) 0.0144(10) 0.0244(10) -0.0014(8) 0.0035(7) 0.0015(7)
 C5 0.0174(9) 0.0182(10) 0.0181(9) -0.0001(8) 0.0045(7) 0.0026(7)
 C15 0.0210(9) 0.0135(10) 0.0270(10) 0.0005(8) 0.0069(8) -0.0007(7)
 C11 0.0271(10) 0.0230(11) 0.0176(9) -0.0020(8) 0.0110(8) -0.0046(8)
 C3 0.0221(9) 0.0132(10) 0.0294(10) 0.0054(8) 0.0082(8) 0.0027(7)
 C4 0.0212(10) 0.0209(12) 0.0216(10) 0.0049(8) 0.0063(8) 0.0033(8)
 C9 0.0285(12) 0.0202(10) 0.0180(10) -0.0050(8) 0.0072(8) 0.0005(8)
 C14 0.0217(10) 0.0235(12) 0.0379(12) 0.0064(10) 0.0085(9) 0.0014(9)
 C12 0.0337(11) 0.0313(12) 0.0160(9) -0.0016(9) 0.0049(8) -0.0133(10)
 C13 0.0204(11) 0.0343(14) 0.0279(12) 0.0087(9) -0.0002(9) -0.0058(9)

_geom_special_details
;
 All esds (except the esd in the dihedral angle between two l.s. planes)
 are estimated using the full covariance matrix.  The cell esds are taken
 into account individually in the estimation of esds in distances, angles
 and torsion angles; correlations between esds in cell parameters are only
 used when they are defined by crystal symmetry.  An approximate (isotropic)
 treatment of cell esds is used for estimating esds involving l.s. planes.
;
loop_
  _geom_bond_atom_site_label_1
  _geom_bond_atom_site_label_2
  _geom_bond_distance
  _geom_bond_site_symmetry_2
  _geom_bond_publ_flag
 Se1 C7 1.8900(19) . ?
 Se1 C10 1.927(2) . ?
 N1 C8 1.364(3) . ?
 N1 C1 1.381(2) . ?
 N1 C9 1.459(2) . ?
 C8 H8 0.9500 . ?
 C8 C7 1.369(3) . ?
 C7 C6 1.434(3) . ?
 C6 C1 1.413(3) . ?
 C6 C5 1.405(3) . ?
 C10 C15 1.389(3) . ?
 C10 C11 1.393(3) . ?
 C1 C2 1.395(3) . ?
 C2 H2 0.9500 . ?
 C2 C3 1.385(3) . ?
 C5 H5 0.9500 . ?
 C5 C4 1.379(3) . ?
 C15 H15 0.9500 . ?
 C15 C14 1.388(3) . ?
 C11 H11 0.9500 . ?
 C11 C12 1.388(3) . ?
 C3 H3 0.9500 . ?
 C3 C4 1.408(3) . ?
 C4 H4 0.9500 . ?
 C9 H9A 0.9800 . ?
 C9 H9B 0.9800 . ?
 C9 H9C 0.9800 . ?
 C14 H14 0.9500 . ?
 C14 C13 1.386(3) . ?
 C12 H12 0.9500 . ?
 C12 C13 1.385(3) . ?
 C13 H13 0.9500 . ?

loop_
  _geom_angle_atom_site_label_1
  _geom_angle_atom_site_label_2
  _geom_angle_atom_site_label_3
  _geom_angle
  _geom_angle_site_symmetry_1
  _geom_angle_site_symmetry_3
  _geom_angle_publ_flag
 C7 Se1 C10 100.55(8) . . ?
 C8 N1 C1 108.71(16) . . ?
 C8 N1 C9 125.81(16) . . ?
 C1 N1 C9 125.47(17) . . ?
 N1 C8 H8 124.9 . . ?
 N1 C8 C7 110.10(17) . . ?
 C7 C8 H8 124.9 . . ?
 C8 C7 Se1 125.84(15) . . ?
 C8 C7 C6 106.97(17) . . ?
 C6 C7 Se1 127.16(14) . . ?
 C1 C6 C7 106.34(16) . . ?
 C5 C6 C7 134.43(18) . . ?
 C5 C6 C1 119.22(18) . . ?
 C15 C10 Se1 121.85(15) . . ?
 C15 C10 C11 119.80(19) . . ?
 C11 C10 Se1 118.29(15) . . ?
 N1 C1 C6 107.86(16) . . ?
 N1 C1 C2 129.83(18) . . ?
 C2 C1 C6 122.29(17) . . ?
 C1 C2 H2 121.4 . . ?
 C3 C2 C1 117.14(18) . . ?
 C3 C2 H2 121.4 . . ?
 C6 C5 H5 120.6 . . ?
 C4 C5 C6 118.72(18) . . ?
 C4 C5 H5 120.6 . . ?
 C10 C15 H15 120.0 . . ?
 C14 C15 C10 119.9(2) . . ?
 C14 C15 H15 120.0 . . ?
 C10 C11 H11 120.1 . . ?
 C12 C11 C10 119.9(2) . . ?
 C12 C11 H11 120.1 . . ?
 C2 C3 H3 119.3 . . ?
 C2 C3 C4 121.49(19) . . ?
 C4 C3 H3 119.3 . . ?
 C5 C4 C3 121.12(18) . . ?
 C5 C4 H4 119.4 . . ?
 C3 C4 H4 119.4 . . ?
 N1 C9 H9A 109.5 . . ?
 N1 C9 H9B 109.5 . . ?
 N1 C9 H9C 109.5 . . ?
 H9A C9 H9B 109.5 . . ?
 H9A C9 H9C 109.5 . . ?
 H9B C9 H9C 109.5 . . ?
 C15 C14 H14 119.8 . . ?
 C13 C14 C15 120.3(2) . . ?
 C13 C14 H14 119.8 . . ?
 C11 C12 H12 119.8 . . ?
 C13 C12 C11 120.3(2) . . ?
 C13 C12 H12 119.8 . . ?
 C14 C13 H13 120.1 . . ?
 C12 C13 C14 119.8(2) . . ?
 C12 C13 H13 120.1 . . ?

loop_
  _geom_torsion_atom_site_label_1
  _geom_torsion_atom_site_label_2
  _geom_torsion_atom_site_label_3
  _geom_torsion_atom_site_label_4
  _geom_torsion
  _geom_torsion_site_symmetry_1
  _geom_torsion_site_symmetry_2
  _geom_torsion_site_symmetry_3
  _geom_torsion_site_symmetry_4
  _geom_torsion_publ_flag
 Se1 C7 C6 C1 178.22(13) . . . . ?
 Se1 C7 C6 C5 -1.6(3) . . . . ?
 Se1 C10 C15 C14 178.28(15) . . . . ?
 Se1 C10 C11 C12 -178.06(15) . . . . ?
 N1 C8 C7 Se1 -178.78(13) . . . . ?
 N1 C8 C7 C6 -0.8(2) . . . . ?
 N1 C1 C2 C3 -178.73(18) . . . . ?
 C8 N1 C1 C6 -0.8(2) . . . . ?
 C8 N1 C1 C2 177.64(19) . . . . ?
 C8 C7 C6 C1 0.3(2) . . . . ?
 C8 C7 C6 C5 -179.5(2) . . . . ?
 C7 C6 C1 N1 0.3(2) . . . . ?
 C7 C6 C1 C2 -178.26(17) . . . . ?
 C7 C6 C5 C4 178.4(2) . . . . ?
 C6 C1 C2 C3 -0.5(3) . . . . ?
 C6 C5 C4 C3 0.1(3) . . . . ?
 C10 Se1 C7 C8 -91.03(17) . . . . ?
 C10 Se1 C7 C6 91.37(17) . . . . ?
 C10 C15 C14 C13 -0.6(3) . . . . ?
 C10 C11 C12 C13 -0.1(3) . . . . ?
 C1 N1 C8 C7 1.0(2) . . . . ?
 C1 C6 C5 C4 -1.4(3) . . . . ?
 C1 C2 C3 C4 -0.8(3) . . . . ?
 C2 C3 C4 C5 1.0(3) . . . . ?
 C5 C6 C1 N1 -179.83(16) . . . . ?
 C5 C6 C1 C2 1.6(3) . . . . ?
 C15 C10 C11 C12 -1.0(3) . . . . ?
 C15 C14 C13 C12 -0.4(3) . . . . ?
 C11 C10 C15 C14 1.3(3) . . . . ?
 C11 C12 C13 C14 0.8(3) . . . . ?
 C9 N1 C8 C7 -178.02(17) . . . . ?
 C9 N1 C1 C6 178.21(17) . . . . ?
 C9 N1 C1 C2 -3.3(3) . . . . ?

_shelx_res_file
;
TITL 20221013mat3_a.res in P2(1)/n
    20221013mat3.res
    created by SHELXL-2018/3 at 09:12:54 on 14-Oct-2022
REM Old TITL 20221013mat3 in P2(1)/n
REM SHELXT solution in P2(1)/n: R1 0.069, Rweak 0.018, Alpha 0.045
REM <I/s> 2.103 for 162 systematic absences, Orientation as input
REM Formula found by SHELXT: C15 N Se
CELL 1.54184 7.7381 9.0361 18.162 90 101.916 90
ZERR 4 0.0001 0.0001 0.0002 0 0.001 0
LATT 1
SYMM 0.5-X,0.5+Y,0.5-Z
SFAC C H N Se
UNIT 60 52 4 4

L.S. 10
PLAN  5
TEMP -170
CONF
BOND
list 4
fmap 2 53
MORE -1
BOND $H
ACTA
REM <olex2.extras>
REM <HklSrc "%.\\20221013mat3.hkl">
REM </olex2.extras>

WGHT    0.036000    0.710800
EXTI    0.003031
FVAR       0.45322
SE1   4    0.277627    0.977475    0.589895    11.00000    0.01740    0.01107 =
         0.02260   -0.00215    0.00618    0.00038
N1    3    0.268219    0.592692    0.472385    11.00000    0.02001    0.01508 =
         0.01675   -0.00121    0.00443   -0.00028
C8    1    0.286093    0.742211    0.481144    11.00000    0.02056    0.01375 =
         0.02007    0.00043    0.00471   -0.00091
AFIX  43
H8    2    0.308045    0.808829    0.443657    11.00000   -1.20000
AFIX   0
C7    1    0.267784    0.782295    0.551847    11.00000    0.01570    0.01263 =
         0.01991   -0.00151    0.00301    0.00013
C6    1    0.233912    0.649437    0.589628    11.00000    0.01166    0.01345 =
         0.01961    0.00014    0.00177    0.00058
C10   1    0.525807    0.993490    0.633897    11.00000    0.01948    0.01441 =
         0.01738    0.00475    0.00762   -0.00308
C1    1    0.234478    0.532694    0.537951    11.00000    0.01215    0.01636 =
         0.01794   -0.00042    0.00276    0.00128
C2    1    0.200977    0.386309    0.555023    11.00000    0.01737    0.01438 =
         0.02437   -0.00142    0.00352    0.00147
AFIX  43
H2    2    0.200942    0.308929    0.519610    11.00000   -1.20000
AFIX   0
C5    1    0.202803    0.617485    0.661455    11.00000    0.01737    0.01822 =
         0.01806   -0.00007    0.00452    0.00259
AFIX  43
H5    2    0.204328    0.693986    0.697463    11.00000   -1.20000
AFIX   0
C15   1    0.650651    0.903342    0.611269    11.00000    0.02101    0.01349 =
         0.02700    0.00051    0.00688   -0.00067
AFIX  43
H15   2    0.614314    0.829466    0.574078    11.00000   -1.20000
AFIX   0
C11   1    0.580110    1.103616    0.687355    11.00000    0.02707    0.02298 =
         0.01760   -0.00204    0.01102   -0.00460
AFIX  43
H11   2    0.495310    1.166505    0.702418    11.00000   -1.20000
AFIX   0
C3    1    0.167763    0.358634    0.625834    11.00000    0.02214    0.01325 =
         0.02941    0.00540    0.00823    0.00266
AFIX  43
H3    2    0.142916    0.260318    0.639012    11.00000   -1.20000
AFIX   0
C4    1    0.169997    0.472897    0.678701    11.00000    0.02120    0.02086 =
         0.02164    0.00491    0.00631    0.00334
AFIX  43
H4    2    0.148544    0.450036    0.727080    11.00000   -1.20000
AFIX   0
C9    1    0.284853    0.509212    0.405453    11.00000    0.02855    0.02017 =
         0.01802   -0.00498    0.00720    0.00047
AFIX 137
H9A   2    0.291697    0.578005    0.364438    11.00000   -1.50000
H9B   2    0.181764    0.444749    0.390381    11.00000   -1.50000
H9C   2    0.392273    0.448799    0.416574    11.00000   -1.50000
AFIX   0
C14   1    0.828500    0.921325    0.643053    11.00000    0.02172    0.02349 =
         0.03789    0.00637    0.00852    0.00141
AFIX  43
H14   2    0.913667    0.858993    0.627880    11.00000   -1.20000
AFIX   0
C12   1    0.758318    1.121246    0.718549    11.00000    0.03367    0.03134 =
         0.01599   -0.00159    0.00487   -0.01326
AFIX  43
H12   2    0.795332    1.196397    0.754970    11.00000   -1.20000
AFIX   0
C13   1    0.882452    1.029809    0.696836    11.00000    0.02041    0.03433 =
         0.02792    0.00870   -0.00020   -0.00581
AFIX  43
H13   2    1.004238    1.041399    0.718739    11.00000   -1.20000
AFIX   0
HKLF 4


REM  20221013mat3_a.res in P2(1)/n
REM wR2 = 0.0652, GooF = S = 1.103, Restrained GooF = 1.103 for all data
REM R1 = 0.0243 for 2217 Fo > 4sig(Fo) and 0.0248 for all 2263 data
REM 156 parameters refined using 0 restraints

END

WGHT      0.0360      0.7171

REM Highest difference peak  0.407,  deepest hole -0.442,  1-sigma level  0.070
Q1    1   0.2653  0.8598  0.5807  11.00000  0.05    0.41
Q2    1   0.2570  0.7239  0.5799  11.00000  0.05    0.39
Q3    1   0.2198  0.5907  0.5629  11.00000  0.05    0.37
Q4    1   0.2417  0.4607  0.5454  11.00000  0.05    0.35
Q5    1   0.2652  0.7797  0.5201  11.00000  0.05    0.32
;
_shelx_res_checksum                85796
_shelx_hkl_file
;
   0   0  -1    0.15    0.04
   0   0  -2 1402.35   21.40
   0   0  -2 1418.02   21.36
   0   0  -2 1375.88   21.57
   0   0  -3    0.49    0.13
   0   0  -3    0.26    0.09
   0   0  -4 2456.03   37.59
   0   0  -4 2392.73   37.11
   0   0  -4 2470.10   37.17
   0   0  -4 2398.51   37.55
   0   0  -5    0.33    0.18
   0   0  -5    0.24    0.13
   0   0  -6 1153.74   19.13
   0   0  -6 1175.32   19.25
   0   0  -7    0.22    0.19
   0   0  -8  217.97    5.18
   0   0  -8  210.11    5.42
   0   0  -9    0.77    0.35
   0   0  -9    1.41    0.38
   0   0 -10  883.32   16.58
   0   0 -10  837.31   15.90
   0   0 -11   -0.05    0.28
   0   0 -11    0.30    0.38
   0   0 -12  226.36    6.40
   0   0 -12  219.60    6.85
   0   0 -13    0.81    0.41
   0   0 -13    0.76    0.44
   0   0 -13    0.54    0.43
   0   0 -14   64.11    3.37
   0   0 -14   56.65    3.50
   0   0 -14   62.72    3.65
   0   0 -14   64.18    3.77
   0   0 -15   -0.09    0.42
   0   0 -15    0.37    0.39
   0   0 -16  563.53   13.98
   0   0 -17    0.09    0.44
   0   0 -18  346.12    9.99
   0   0 -19    0.08    0.48
   0   0  19    1.15    0.69
   0   0 -20   13.32    1.51
   0   0  20   13.75    1.66
   0   0 -21    0.05    0.27
   0   0  21    0.82    0.41
   0   1   0    7.96    0.38
   0   1   0    6.71    0.35
   0   1   1  402.55    6.78
   0   1  -2  121.98    2.76
   0   1   2  144.90    3.03
   0   1  -3 1281.71   20.67
   0  -1  -3 1308.63   20.25
   0  -1  -4  233.71    4.67
   0  -1  -4  235.15    4.55
   0   1  -4  226.73    4.79
   0  -1  -4  230.73    4.27
   0  -1  -5 1364.54   22.10
   0  -1  -5 1412.81   22.20
   0   1  -5 1352.11   22.45
   0  -1  -6  391.96    7.51
   0   1  -6  415.11    7.54
   0  -1  -6  404.23    7.61
   0  -1  -7  776.95   14.44
   0  -1  -7  798.94   14.05
   0   1  -7  815.89   14.49
   0  -1  -7  828.29   14.31
   0   1  -8  102.12    3.34
   0   1  -8  111.55    3.55
   0  -1  -8  113.22    3.43
   0  -1  -8  109.81    3.55
   0   1  -9  666.22   13.50
   0  -1  -9  727.84   13.40
   0   1  -9  740.38   13.51
   0  -1  -9  684.10   13.62
   0   1 -10  222.71    5.85
   0  -1 -10  208.55    6.08
   0  -1 -10  216.95    5.86
   0   1 -10  228.61    6.24
   0   1 -11  655.64   13.65
   0   1 -11  670.26   14.26
   0  -1 -11  682.29   14.84
   0   1 -12   15.23    1.48
   0  -1 -12   17.41    1.82
   0   1 -12   15.48    1.60
   0  -1 -12   14.52    1.58
   0   1 -13  197.20    6.63
   0   1 -13  183.18    5.99
   0  -1 -13  191.89    6.53
   0   1 -13  174.41    6.27
   0   1 -13  191.83    6.46
   0  -1 -13  191.19    6.63
   0  -1 -13  185.44    6.47
   0   1 -14   24.52    2.29
   0   1 -14   22.60    2.00
   0   1 -14   18.45    1.94
   0  -1 -14   28.95    2.48
   0  -1 -14   18.72    2.01
   0  -1 -14   21.47    2.12
   0   1 -14   24.15    2.22
   0  -1 -15    1.43    0.67
   0   1 -15    6.26    1.20
   0  -1 -16   12.21    1.69
   0   1 -16   14.13    1.81
   0   1 -17  364.06   10.45
   0  -1 -17  386.08   10.77
   0   1 -18   76.78    4.07
   0   1  18   66.43    4.29
   0  -1 -18   72.94    4.04
   0  -1 -19   19.61    1.96
   0   1 -19   21.00    2.00
   0   1  19   18.82    2.13
   0   1 -20    8.26    1.17
   0  -1  20    6.80    1.19
   0   1  20    9.44    1.36
   0  -1 -20    8.51    1.21
   0   1  21  149.60    5.05
   0  -1  21  153.46    5.11
   0   1 -21  163.16    4.94
   0  -1 -21  156.38    4.94
   0   2   0 4303.05   65.01
   0   2   0 4196.68   65.03
   0   2   0 4282.89   65.04
   0   2  -1    2.77    0.33
   0   2  -1    2.31    0.32
   0   2   1    3.92    0.41
   0   2   1    3.64    0.39
   0   2   2   25.33    1.16
   0   2  -2   24.37    0.76
   0   2  -2   22.07    1.05
   0  -2  -3 2132.11   32.34
   0   2   3 2040.52   33.37
   0   2  -3 2093.29   32.39
   0  -2  -4 2120.56   33.83
   0   2  -4 2151.94   33.59
   0  -2  -4 2187.47   33.53
   0   2   4 2162.25   34.68
   0   2   5   20.27    1.38
   0  -2  -5   18.09    1.00
   0   2  -6 1152.05   19.23
   0  -2  -6 1129.97   19.16
   0  -2  -6 1124.58   19.51
   0  -2  -7  147.65    4.15
   0   2  -7  145.80    4.05
   0   2  -7  145.40    4.16
   0  -2  -7  157.12    4.11
   0   2   7  156.58    4.90
   0   2   8   99.09    4.03
   0  -2  -8   91.67    3.21
   0   2  -8   92.88    3.25
   0  -2  -8   97.42    3.29
   0  -2  -9  165.33    4.91
   0   2  -9  170.25    4.94
   0   2 -10  939.29   17.83
   0   2 -10  911.37   17.85
   0   2 -11   18.91    1.67
   0  -2 -11   20.89    1.77
   0   2 -11   20.08    1.70
   0  -2 -11   20.00    1.89
   0   2 -12  481.83   11.26
   0  -2 -12  453.75   11.58
   0   2 -12  452.80   10.97
   0  -2 -12  467.88   11.24
   0   2 -12  463.67   10.74
   0   2 -12  455.17   10.98
   0  -2 -13    4.50    1.00
   0   2 -13    4.45    0.95
   0   2 -13    5.81    1.01
   0   2 -13    4.55    0.96
   0  -2 -13    4.65    1.04
   0   2 -14   33.71    2.50
   0   2 -14   35.10    2.65
   0  -2 -14   39.37    2.82
   0  -2 -15    2.77    0.85
   0   2  15    2.34    0.92
   0   2 -15    2.55    0.82
   0  -2 -16  469.67   12.09
   0   2  16  438.40   13.05
   0   2 -16  473.85   12.05
   0  -2 -17    4.86    1.09
   0   2  17    5.64    1.32
   0   2 -17    5.33    1.11
   0  -2 -18  336.86    9.47
   0   2  18  330.14   10.32
   0   2 -18  344.07    9.42
   0  -2 -19    3.32    0.82
   0   2 -19    5.95    1.03
   0   2  19    5.67    1.17
   0   2 -20   20.18    1.68
   0  -2  20   19.26    1.85
   0   2  20   20.59    1.88
   0   2  21    0.30    0.30
   0   3   0    0.16    0.15
   0   3  -1 1354.00   22.63
   0   3   1 1394.63   22.62
   0   3  -1 1378.13   22.49
   0   3   1 1418.25   22.55
   0   3   2  314.64    6.53
   0   3  -2  325.27    6.61
   0   3   2  313.16    6.55
   0   3  -3  178.69    4.49
   0   3   3  192.70    4.67
   0   3   4  310.73    6.99
   0   3  -4  330.80    6.96
   0  -3  -5 1711.07   28.83
   0   3   5 1742.17   28.96
   0   3  -5 1751.98   28.69
   0  -3  -6 1016.61   18.13
   0   3   6 1024.55   18.42
   0   3  -6  985.28   17.89
   0   3  -7  149.18    4.57
   0  -3  -7  158.32    4.77
   0   3  -8  103.62    3.85
   0  -3  -8  105.03    3.83
   0  -3  -9  212.39    5.99
   0   3 -10   27.95    1.87
   0  -3 -10   29.63    2.00
   0   3  10   25.54    2.29
   0  -3 -10   26.11    2.11
   0   3  11  635.10   15.12
   0  -3 -11  613.80   14.29
   0   3  12   41.09    3.19
   0  -3 -12   36.05    2.77
   0   3 -12   40.82    2.71
   0   3  13  234.77    8.48
   0   3 -13  239.12    7.38
   0  -3 -13  226.90    7.85
   0  -3 -14  347.77   10.36
   0   3  14  352.21   11.00
   0   3  15   24.63    2.66
   0  -3 -16   26.60    2.37
   0   3  16   29.03    2.85
   0   3  17  415.60   11.90
   0   3  18   51.13    3.45
   0   3  19   45.64    2.96
   0   3  20   13.04    1.39
   0   4   0  716.65   13.00
   0   4  -1  294.96    6.44
   0   4   1  292.90    6.51
   0   4   2  477.66    9.47
   0   4   2  476.23    9.47
   0   4  -2  458.67    9.48
   0   4   3  807.21   14.61
   0   4  -3  767.42   14.49
   0   4   3  785.63   14.51
   0   4  -4  194.82    5.27
   0   4   4  202.05    5.37
   0   4   4  191.36    5.25
   0  -4  -4  181.72    5.31
   0  -4  -5    0.99    0.38
   0  -4  -5    0.74    0.39
   0   4  -5    0.45    0.28
   0  -4  -6  754.40   14.89
   0   4  -6  749.89   14.62
   0  -4  -7  452.11   10.49
   0   4  -7  480.48   10.43
   0  -4   8   44.10    2.91
   0   4  -8   52.65    2.90
   0  -4  -8   54.06    2.97
   0   4  -8   46.64    2.62
   0  -4  -8   49.88    2.80
   0   4   8   52.68    3.06
   0  -4  -8   49.64    3.15
   0  -4  -9  169.61    5.76
   0  -4  -9  190.39    6.81
   0   4   9  188.79    6.51
   0  -4  -9  169.79    6.04
   0   4  -9  193.48    6.16
   0  -4   9  174.41    6.47
   0   4  -9  191.39    5.93
   0  -4 -10  442.23   11.43
   0  -4 -10  438.33   10.70
   0  -4 -11    2.73    0.83
   0   4  11    2.45    0.83
   0   4  12  454.75   12.65
   0   4 -12  489.61   11.85
   0  -4 -12  459.85   12.23
   0  -4 -13  275.35    8.97
   0   4  13  279.71    9.38
   0   4  14   11.33    1.77
   0  -4 -14    9.04    1.54
   0   4  14   11.00    1.36
   0   4  15  157.69    6.75
   0  -4 -15  152.89    6.43
   0   4  16  186.53    7.23
   0  -4 -16  191.83    6.77
   0   4  17    4.23    1.05
   0  -4 -17    6.12    1.12
   0   4  18  260.41    7.91
   0   4  19   62.36    3.13
   0   5   0    0.42    0.28
   0   5   1  911.67   16.67
   0  -5  -2  502.51   10.64
   0  -5  -3   50.09    2.59
   0   5  -4  573.64   12.11
   0  -5  -4  561.90   12.22
   0  -5  -4  604.37   12.64
   0   5   4  565.73   11.93
   0  -5  -5  641.94   13.53
   0  -5  -5  640.38   14.76
   0   5  -5  661.80   13.69
   0  -5   5  674.88   14.53
   0  -5  -5  670.83   13.91
   0  -5  -5  669.93   13.87
   0  -5   6   73.77    3.86
   0  -5  -6   71.94    3.33
   0  -5  -6   78.08    4.13
   0  -5  -6   77.06    3.64
   0   5  -6   77.80    3.54
   0  -5  -7  214.24    7.43
   0   5  -7  211.74    6.47
   0  -5   7  199.63    6.99
   0  -5  -7  197.15    6.47
   0  -5  -8  313.90    9.64
   0   5  -8  288.14    8.58
   0  -5   8  306.46    9.34
   0   5  -8  326.47    8.61
   0  -5  -8  319.79    8.79
   0   5  -9    7.42    1.15
   0  -5  -9    6.14    1.34
   0  -5   9    6.54    1.31
   0   5  -9    8.30    1.30
   0  -5  10    8.17    1.50
   0  -5 -10   10.50    1.45
   0  -5 -11  112.78    4.99
   0  -5  11  111.85    5.68
   0   5  12    4.74    1.15
   0  -5 -12    1.89    0.76
   0  -5 -13  117.44    5.60
   0   5  13  123.14    5.75
   0   5  14   26.31    2.57
   0  -5 -14   24.08    2.47
   0  -5 -15   24.55    2.40
   0   5  15   26.78    2.50
   0   5  15   22.95    1.94
   0   5  16    0.59    0.46
   0   5  17  168.42    5.91
   0  -5 -17  165.66    5.67
   0   5  18   65.25    3.14
   0  -6   0  358.52    9.49
   0  -6   1  414.75   10.58
   0  -6   2   17.01    1.81
   0  -6   3  426.80   11.21
   0  -6  -3  463.29   11.24
   0  -6  -4  518.47   11.85
   0  -6  -4  486.66   11.95
   0  -6  -4  509.27   13.13
   0  -6   4  494.09   12.49
   0  -6   5    4.37    1.10
   0  -6  -5    4.03    0.88
   0  -6  -5    4.72    0.99
   0  -6  -5    3.18    0.99
   0  -6  -6  847.73   18.93
   0  -6  -6  838.32   17.33
   0  -6  -6  812.87   17.11
   0  -6  -7  221.84    7.10
   0  -6  -7  230.17    8.33
   0  -6  -7  209.32    7.09
   0  -6   7  209.12    7.67
   0   6  -7  197.76    7.16
   0  -6   8   32.72    2.91
   0   6  -8   28.69    2.55
   0  -6  -8   29.18    2.45
   0  -6  -8   31.29    2.94
   0  -6  -9  509.87   13.09
   0  -6   9  542.66   14.50
   0   6  -9  560.45   13.67
   0  -6  10  347.65   11.06
   0  -6 -10  354.59   11.31
   0  -6  11   39.83    3.42
   0  -6 -12  276.19    9.11
   0  -6  12  272.83    9.67
   0  -6 -13  381.87   11.01
   0  -6 -14    1.11    0.61
   0   6  15  233.63    6.63
   0   6  16   97.94    3.65
   0  -6 -17   24.83    1.82
   0  -7   0    0.71    0.50
   0  -7   0    2.03    0.77
   0  -7   1   44.03    3.16
   0  -7   1   42.38    3.03
   0  -7  -1   37.05    2.87
   0  -7  -2  533.07   13.11
   0  -7   2  503.63   13.15
   0  -7  -3   11.16    1.60
   0  -7   3    7.69    1.41
   0  -7  -3   11.18    1.81
   0  -7   4  820.97   18.88
   0  -7  -4  857.46   18.53
   0  -7  -4  868.72   19.87
   0  -7   5   33.08    2.93
   0   7  -5   30.83    2.70
   0  -7  -5   37.72    3.29
   0  -7  -6   23.60    2.17
   0  -7  -6   24.78    2.72
   0  -7   6   25.58    2.63
   0  -7  -7   72.74    4.72
   0  -7   7   62.04    4.17
   0  -7  -8  295.46   10.21
   0  -7   8  281.89    9.71
   0  -7   9   53.88    3.94
   0  -7  -9   57.40    4.18
   0  -7  10   24.99    2.68
   0  -7  11   98.82    5.39
   0  -7  12   82.22    4.81
   0  -7 -12   82.64    4.43
   0  -7  13   46.72    3.49
   0  -7 -13   43.37    3.05
   0   7  14  267.33    7.07
   0   7  15    9.64    1.05
   0  -7 -16   58.10    2.71
   0   7  16   56.59    2.31
   0  -8   0  716.90   16.76
   0  -8   1  167.00    6.83
   0  -8   2   41.58    3.29
   0  -8  -2   39.51    3.43
   0  -8   3  226.60    8.40
   0  -8  -3  239.52    8.93
   0  -8   4  116.55    5.81
   0  -8  -4  119.59    6.14
   0  -8   5   16.91    2.20
   0  -8  -5   16.21    2.28
   0  -8   6  103.24    5.51
   0  -8  -6  112.76    5.93
   0  -8  -7  421.88   12.51
   0  -8   7  389.66   11.88
   0  -8   8    4.88    1.25
   0  -8  -8    6.05    1.39
   0  -8   9  558.79   14.79
   0  -8  -9  594.66   15.26
   0  -8  10   73.89    4.44
   0  -8 -11   24.14    2.24
   0  -8  11   30.86    2.73
   0  -8  12   54.33    3.52
   0  -8 -12   54.03    3.17
   0  -8  13  243.84    7.64
   0   8  14    0.52    0.28
   0  -9   0    0.98    0.63
   0  -9   1   48.51    3.41
   0  -9  -1   52.27    3.78
   0  -9   2  249.90    8.54
   0  -9  -2  262.18    9.09
   0  -9   3   18.29    2.18
   0  -9  -3   16.02    2.14
   0  -9  -4  520.36   13.83
   0  -9   4  490.77   13.27
   0  -9   5   59.59    3.93
   0  -9  -5   61.05    4.03
   0  -9   6    6.60    1.35
   0  -9  -6    5.88    1.31
   0  -9   7   42.04    3.23
   0  -9  -7   37.08    3.02
   0  -9   8  305.28    9.45
   0  -9   9   22.42    2.23
   0  -9  10  152.22    5.81
   0  -9 -10  133.30    4.97
   0  -9  11   13.11    1.55
   0   9  12   62.47    2.42
   0 -10   0   70.27    3.88
   0 -10  -1   95.13    4.56
   0 -10   1   98.32    4.64
   0 -10   2    2.12    0.70
   0 -10  -2    1.22    0.68
   0 -10   2    0.66    0.59
   0 -10   3  587.83   13.50
   0 -10   3  610.46   13.92
   0 -10  -3  568.61   13.59
   0 -10  -4   14.86    1.71
   0 -10   4   15.22    1.74
   0 -10   4   17.96    1.86
   0 -10   5   69.54    3.65
   0 -10  -5   62.19    3.41
   0 -10  -6    7.07    1.12
   0 -10   6    8.73    1.29
   0 -10   7  243.08    7.24
   0 -10   8    9.07    1.23
  -1   0  21  216.46    6.51
   1   0 -21  227.62    6.45
  -1   0  20    0.32    0.42
   1   0 -20    0.36    0.42
  -1   0  19  210.97    7.60
   1   0 -19  196.03    6.92
  -1   0  18    0.32    0.46
   1   0 -18    2.07    0.72
   1   0 -17   44.63    3.25
   1   0 -16   -0.09    0.42
   1   0 -15  121.29    5.03
   1   0 -15  122.14    5.42
   1   0 -14    0.42    0.43
   1   0 -14    8.75    1.33
   1   0 -13  381.71   10.15
   1   0 -13  423.05    9.95
   1   0 -12    1.08    0.44
   1   0 -12    1.37    0.50
   1   0 -11  926.00   17.41
   1   0 -10    0.52    0.35
   1   0 -10    0.57    0.34
   1   0  -9 1941.55   32.62
   1   0  -9 2046.37   33.33
   1   0  -8    0.21    0.29
   1   0  -8    0.26    0.23
   1   0  -7  209.27    4.83
   1   0  -7  209.60    5.26
   1   0  -6    0.51    0.21
   1   0  -5 1083.58   17.68
   1   0  -4    0.44    0.16
   1   0  -3 3023.65   46.20
   1   0  -2    1.03    0.15
  -1   0   2    0.29    0.09
  -1   0   1   99.89    2.21
  -1   0   1   99.39    2.22
  -1   0   0    0.36    0.11
  -1   0   0    0.27    0.09
  -1   0   0    0.22    0.08
  -1   0  -1 1102.84   16.63
  -1   0  -1 1071.67   17.17
  -1   0  -2    0.39    0.15
  -1   0  -2    0.53    0.15
  -1   0  -2    0.55    0.11
  -1   0  -2    0.71    0.17
  -1   0  -3 3642.96   54.70
  -1   0  -3 3533.16   54.24
  -1   0  -3 3542.11   54.76
  -1   0  -4    0.23    0.16
  -1   0  -4    0.13    0.15
  -1   0  -5    3.87    0.51
  -1   0  -5    4.65    0.55
  -1   0  -5    4.41    0.44
  -1   0  -6    0.40    0.22
  -1   0  -6    0.32    0.18
  -1   0  -6    0.22    0.20
  -1   0  -7  424.98    9.23
  -1   0  -7  444.92    9.25
  -1   0  -8    0.09    0.21
  -1   0  -8    0.14    0.24
  -1   0  -8    0.20    0.24
  -1   0  -9  936.02   16.37
  -1   0  -9  932.24   17.20
  -1   0 -10    0.23    0.29
  -1   0 -10    0.36    0.33
  -1   0 -10    0.18    0.23
  -1   0 -11  184.52    5.98
  -1   0 -11  183.60    6.02
  -1   0 -11  186.48    6.05
  -1   0 -11  175.60    5.81
  -1   0 -11  181.26    5.41
  -1   0 -12    0.37    0.35
  -1   0 -12    0.15    0.28
  -1   0 -12    0.21    0.30
  -1   0 -12    0.12    0.31
  -1   0 -13  346.49    9.69
  -1   0 -13  354.33    9.49
  -1   0 -13  346.12    9.66
  -1   0 -13  329.80    9.39
  -1   0 -14    0.88    0.53
  -1   0 -14   -0.08    0.41
  -1   0 -14    1.14    0.56
  -1   0 -15   37.73    2.82
  -1   0 -15   38.58    2.99
  -1   0 -16    1.12    0.58
  -1   0 -16    0.75    0.54
  -1   0 -17  146.09    6.00
  -1   0 -17  145.77    5.65
  -1   0 -18    0.08    0.42
  -1   0 -19  355.29    9.42
   1   0  19  331.96    9.80
   1   0  20    0.07    0.31
  -1   0 -20    0.47    0.34
   1   1 -21    0.59    0.38
   1  -1 -21    0.55    0.35
  -1   1  21    0.84    0.42
  -1   1  20  183.02    6.43
   1  -1 -20  173.83    5.97
   1   1 -20  172.35    5.89
   1   1 -19    0.47    0.48
   1  -1 -19    0.33    0.39
  -1   1  19    0.67    0.52
  -1   1  18  139.46    6.39
   1   1 -18  150.59    5.98
   1  -1 -18  147.97    6.04
   1  -1 -17   95.37    4.83
   1   1 -17   96.73    4.79
  -1   1  17   94.13    5.28
   1   1 -16  127.68    5.61
  -1   1  16  122.27    6.16
   1   1 -15   87.00    4.47
   1   1 -15   94.23    4.33
   1  -1 -15   84.41    4.45
  -1   1  14 1416.00   24.52
   1   1 -14 1357.31   25.75
   1  -1 -14 1347.04   25.85
  -1   1  13    0.90    0.42
   1   1 -13    1.31    0.57
   1  -1 -13    1.13    0.56
   1   1 -13    1.43    0.52
  -1   1  12  276.78    7.14
   1   1 -12  269.85    7.37
   1  -1 -12  285.26    7.89
   1   1 -12  289.69    7.85
  -1   1  11   70.18    2.92
   1   1 -11   63.95    2.95
   1  -1 -11   70.58    3.12
   1   1 -10  467.93   10.13
   1   1 -10  471.11   10.72
   1  -1 -10  486.24   10.17
   1  -1  -9    0.36    0.26
   1   1  -9    0.30    0.28
   1   1  -9    0.29    0.25
   1   1  -8 1802.41   30.68
   1  -1  -8 1796.58   30.00
   1  -1  -7  497.83    9.25
   1   1  -7  452.51    9.58
   1   1  -6  243.78    5.72
   1  -1  -6  255.29    5.38
   1  -1  -5  306.11    5.78
   1   1  -5  269.74    6.03
   1   1  -4 4360.18   65.41
   1  -1  -4 4160.77   64.83
  -1  -1   3  360.95    6.15
  -1  -1   3  366.47    6.04
   1   1  -3  365.95    6.83
  -1  -1   2   33.11    0.90
  -1  -1   2   31.39    1.02
   1   1  -2   30.31    1.18
  -1   1   2   32.88    1.35
  -1   1   1  729.34   10.87
  -1   1   1  643.63   10.68
  -1  -1   1  664.25   10.72
  -1   1   1  670.54   11.10
  -1  -1   1  626.94   10.90
  -1   1   1  645.38   10.75
  -1   1   1  689.35   10.71
  -1  -1   1  705.38   10.67
   1   1  -1  643.86   10.96
  -1   1   0  764.97   12.04
  -1   1   0  770.13   11.79
  -1  -1   0  729.69   12.08
  -1   1   0  695.02   11.69
  -1   1   0  706.10   11.80
  -1  -1   0  766.99   11.74
  -1  -1   0  749.23   11.83
  -1  -1   0  726.91   11.86
  -1   1   0  778.98   12.00
  -1   1   0  755.27   11.94
  -1  -1   0  732.95   11.76
  -1  -1  -1  672.72   11.09
  -1   1  -1  662.34   10.99
  -1   1  -1  668.36   11.21
   1   1   1  686.81   10.58
  -1   1  -1  680.69   10.91
   1   1   1  680.25   10.62
  -1   1  -1  702.42   11.08
  -1   1  -2  171.65    3.11
  -1   1  -2  145.09    2.99
  -1  -1  -2  142.49    3.16
  -1   1  -2  168.34    3.47
  -1  -1  -2  153.05    3.20
  -1   1  -2  147.80    3.19
   1   1   2  173.40    3.04
  -1   1  -2  146.95    3.19
  -1   1  -3   25.46    0.94
  -1   1  -3   31.12    1.06
  -1   1  -3   27.58    1.12
  -1  -1  -3   25.67    1.11
  -1  -1  -3   29.96    1.16
  -1   1  -3   26.42    1.12
  -1   1  -4 1407.49   23.87
  -1   1  -4 1532.08   24.11
  -1  -1  -4 1559.59   24.00
  -1  -1  -4 1470.15   23.86
  -1   1  -4 1521.88   23.95
  -1   1  -4 1477.64   23.41
  -1  -1  -5   89.94    2.71
  -1   1  -5   85.71    2.69
  -1   1  -5   88.71    2.69
  -1  -1  -5   86.20    2.64
  -1   1  -6  371.14    7.83
  -1  -1  -6  405.67    7.40
  -1  -1  -6  376.67    7.75
  -1   1  -6  396.79    7.83
  -1  -1  -6  406.10    7.94
  -1   1  -6  345.37    7.67
  -1  -1  -7   29.91    1.46
  -1  -1  -7   23.54    1.49
  -1   1  -7   27.40    1.45
  -1   1  -7   29.02    1.68
  -1   1  -7   26.20    1.58
  -1  -1  -7   27.77    1.62
  -1  -1  -8 1610.51   26.70
  -1   1  -8 1631.87   26.79
  -1   1  -8 1556.01   26.03
  -1  -1  -8 1556.80   25.95
  -1  -1  -8 1493.59   26.52
  -1   1  -8 1547.05   26.56
  -1   1  -9    1.83    0.49
  -1  -1  -9    1.59    0.49
  -1   1  -9    2.67    0.53
  -1   1  -9    1.35    0.44
  -1  -1  -9    1.74    0.52
  -1   1 -10  270.49    7.13
  -1   1 -10  242.54    6.82
  -1   1 -10  243.96    6.83
  -1   1 -10  239.69    6.77
  -1  -1 -10  256.81    7.02
  -1  -1 -10  256.73    6.64
  -1   1 -10  256.70    6.59
  -1  -1 -10  255.47    6.96
  -1  -1 -10  232.37    6.77
  -1  -1 -10  240.71    7.26
  -1   1 -11   48.79    2.86
  -1   1 -11   47.57    2.58
  -1  -1 -11   47.06    2.84
  -1  -1 -11   47.76    2.61
  -1  -1 -11   47.18    2.83
  -1   1 -11   51.28    2.90
  -1   1 -11   50.09    2.86
  -1  -1 -11   49.58    3.09
  -1  -1 -11   49.42    2.84
  -1   1 -11   45.54    2.73
  -1  -1 -12  407.58    9.73
  -1  -1 -12  400.17   10.34
  -1   1 -12  410.80   10.20
  -1  -1 -12  402.07   10.17
  -1   1 -12  387.14   10.02
  -1   1 -12  409.38   10.34
  -1   1 -12  385.12    9.54
  -1  -1 -12  400.67   10.22
  -1   1 -12  403.44   10.28
  -1  -1 -12  401.71   10.33
  -1   1 -13   29.26    2.36
  -1  -1 -13   27.24    2.37
  -1   1 -13   28.08    2.38
  -1   1 -13   29.61    2.43
  -1   1 -13   25.76    2.24
  -1  -1 -13   26.39    2.30
  -1  -1 -13   28.04    2.34
  -1  -1 -13   27.36    2.36
  -1  -1 -14  801.11   17.27
  -1  -1 -14  810.15   17.31
  -1  -1 -14  724.54   16.71
  -1   1 -14  759.55   16.93
  -1  -1 -14  788.88   16.97
  -1   1 -14  706.37   16.53
  -1   1 -14  767.25   16.88
  -1   1 -14  776.22   16.73
  -1   1 -15   38.95    2.95
  -1  -1 -15   37.81    2.85
  -1  -1 -15   41.92    3.10
  -1   1 -15   39.86    2.87
  -1  -1 -16  138.64    5.70
  -1  -1 -16  143.86    6.00
  -1   1 -16  144.97    5.70
  -1   1 -16  130.22    5.66
  -1   1 -17   44.12    3.10
  -1  -1 -17   46.80    3.22
  -1  -1 -17   44.35    3.01
  -1   1 -18  184.52    6.55
  -1  -1 -18  177.62    6.14
   1   1  18  177.98    7.08
  -1  -1 -18  193.15    6.73
   1   1  19    3.27    0.87
  -1   1 -19    1.67    0.58
  -1  -1 -19    2.09    0.66
  -1   1 -20  217.93    6.31
   1   1  20  205.69    6.55
   1  -1  20  224.22    6.86
  -1   2  21  172.31    5.40
   1   2 -20   12.60    1.40
  -1   2  20   14.58    1.66
  -1   2  19   92.19    4.73
   1   2 -19   90.19    4.16
   1  -2 -18    3.25    0.85
   1   2 -18    3.69    0.91
  -1   2  18    5.84    1.28
  -1   2  17    2.95    1.01
   1  -2 -17    2.92    0.85
   1   2 -17    3.07    0.87
  -1   2  16   14.99    2.11
   1   2 -16   14.13    1.75
   1  -2 -16   12.95    1.68
  -1   2  16   13.42    1.48
   1  -2 -15  410.88   10.86
  -1   2  15  386.20    9.73
  -1   2  15  371.01   11.63
   1   2 -15  384.18   10.53
  -1   2  14   86.41    3.90
   1   2 -14   87.95    4.16
  -1   2  14   92.30    5.10
   1   2 -13  656.77   14.31
  -1   2  13  661.80   13.58
  -1   2  13  643.59   15.69
   1  -2 -12    3.07    0.78
  -1   2  12    2.26    0.58
   1   2 -12    2.21    0.63
  -1   2  12    1.11    0.59
   1   2 -12    2.55    0.70
   1   2 -11   37.72    2.34
   1   2 -11   44.66    2.56
  -1   2  11   45.17    3.27
   1  -2 -11   40.55    2.44
   1   2 -11   40.98    2.65
   1   2 -10   96.12    3.70
  -1   2  10   92.56    4.53
   1   2 -10   91.74    3.92
   1   2  -9 1056.76   19.50
  -1   2   9 1012.81   20.55
   1   2  -8  282.47    7.18
  -1   2   8  281.96    7.86
   1   2  -7  348.06    8.07
  -1   2   7  364.69    8.79
  -1   2   6  473.62   10.26
   1   2  -6  478.75    9.78
  -1   2   5 1516.56   26.45
   1   2  -5 1599.97   26.05
  -1   2   4  194.89    4.99
   1   2  -4  187.68    4.64
   1   2  -3 1139.37   19.08
  -1  -2   3 1117.47   18.51
  -1   2   2  168.73    3.38
  -1   2   2  179.93    4.12
  -1   2   2  169.86    3.20
  -1  -2   2  167.62    3.26
  -1  -2   2  171.07    3.78
  -1  -2   1   24.46    0.81
  -1  -2   1   23.29    0.83
  -1  -2   1   22.83    0.89
  -1   2   1   21.05    1.10
  -1   2   1   20.74    1.07
  -1   2   1   21.51    0.85
  -1  -2   1   20.41    1.05
  -1  -2   0   51.87    1.57
  -1   2   0   55.26    1.74
   1   2   0   54.82    1.41
   1   2   0   52.66    1.59
  -1   2   0   51.79    1.76
  -1   2   0   53.21    1.43
  -1  -2   0   53.13    1.80
  -1   2  -1  496.57    8.79
  -1   2  -1  500.55    8.88
   1   2   1  496.09    8.33
   1   2   1  507.24    8.37
  -1  -2  -1  473.05    8.62
  -1   2  -1  487.11    8.12
  -1  -2  -1  494.91    8.11
  -1  -2  -1  481.29    8.90
  -1   2  -2   49.41    1.63
  -1  -2  -2   50.83    1.81
  -1  -2  -2   47.70    1.70
  -1   2  -2   47.46    1.79
  -1  -2  -3  728.90   12.89
  -1  -2  -3  822.73   13.58
  -1   2  -3  805.01   12.97
  -1   2  -3  773.29   13.17
  -1  -2  -3  762.01   12.95
  -1  -2  -3  823.14   13.54
  -1   2  -3  761.95   13.59
  -1   2  -3  807.76   13.05
  -1   2  -4    9.79    0.85
  -1  -2  -4   10.31    0.74
  -1  -2  -4   11.70    0.88
  -1   2  -4    9.26    0.71
  -1   2  -4   11.80    0.79
  -1  -2  -4    9.56    0.71
  -1   2  -4    9.69    0.73
  -1   2  -5   10.35    0.92
  -1   2  -5    8.25    0.71
  -1   2  -5   12.10    0.87
  -1  -2  -5    9.20    0.74
  -1  -2  -5   10.73    0.82
  -1   2  -5    8.15    0.74
  -1  -2  -5    8.96    0.82
  -1   2  -6  235.88    5.70
  -1  -2  -6  219.00    5.19
  -1   2  -6  238.76    5.42
  -1   2  -6  229.77    5.32
  -1  -2  -6  225.69    5.26
  -1  -2  -6  223.99    5.42
  -1  -2  -7  150.56    4.25
  -1   2  -7  167.63    4.68
  -1   2  -7  158.72    4.36
  -1  -2  -7  147.20    4.18
  -1   2  -7  159.94    4.42
  -1   2  -8   40.56    2.10
  -1  -2  -8   40.06    2.09
  -1   2  -8   40.36    2.11
  -1  -2  -8   36.60    1.98
  -1   2  -9  337.31    8.05
  -1   2  -9  332.68    8.09
  -1  -2  -9  332.73    8.07
  -1  -2  -9  334.89    8.00
  -1  -2 -10   37.77    2.30
  -1  -2 -10   42.83    2.42
  -1   2 -10   42.46    2.51
  -1  -2 -10   44.55    2.54
  -1   2 -10   43.87    2.47
  -1   2 -10   42.24    2.55
  -1  -2 -10   41.18    2.71
  -1   2 -10   46.97    2.49
  -1  -2 -11    2.24    0.73
  -1  -2 -11    1.71    0.60
  -1  -2 -11    4.07    0.82
  -1   2 -11    2.25    0.62
  -1   2 -11    2.07    0.60
  -1  -2 -11    2.79    0.68
  -1   2 -11    2.47    0.68
  -1   2 -11    3.08    0.78
  -1   2 -11    2.66    0.69
  -1   2 -12    4.91    0.99
  -1   2 -12    6.10    1.01
  -1  -2 -12    5.00    1.13
  -1   2 -12    4.58    0.94
  -1  -2 -12    4.77    0.91
  -1  -2 -12    4.75    0.96
  -1   2 -12    3.95    0.88
  -1   2 -13  789.51   17.27
  -1  -2 -13  832.87   17.60
  -1  -2 -13  829.09   18.46
  -1   2 -13  856.29   17.64
  -1  -2 -13  820.97   17.53
  -1   2 -13  828.28   17.49
  -1  -2 -14    0.94    0.53
  -1   2 -14    0.42    0.33
  -1  -2 -14    0.61    0.49
  -1  -2 -15  270.33    8.50
  -1  -2 -15  248.52    8.19
  -1   2 -15  269.89    8.41
   1   2  16   23.85    2.59
  -1  -2 -16   19.81    2.08
  -1  -2 -16   21.99    2.22
  -1   2 -16   28.00    2.42
  -1   2 -17   31.90    2.54
   1   2  17   27.44    2.69
  -1  -2 -17   30.98    2.53
  -1  -2 -17   27.20    2.36
   1   2  18   27.89    2.52
  -1  -2 -18   26.68    2.24
  -1  -2 -18   24.18    2.09
  -1   2 -18   30.13    2.34
  -1   2 -19  159.40    5.38
   1   2  19  156.88    5.79
  -1  -2 -19  155.00    5.16
   1   2  20    0.28    0.33
  -1   3  20  108.90    4.39
  -1   3  19    7.86    1.29
  -1   3  18  119.63    5.53
  -1   3  17  287.20    9.54
  -1   3  17  277.97    7.70
  -1   3  16  151.42    6.82
  -1   3  16  146.83    5.31
  -1   3  15  136.28    5.12
  -1   3  15  141.90    6.56
  -1   3  14  749.73   17.91
   1   3 -14  716.99   15.88
  -1   3  14  759.28   15.59
  -1   3  13   38.98    2.52
  -1   3  13   41.87    3.33
   1   3 -13   40.89    2.79
  -1   3  12   51.25    3.52
   1   3 -12   51.50    3.03
  -1  -3  12   49.57    3.62
   1   3 -11  396.10    9.77
  -1  -3  11  381.62   10.99
  -1   3  11  399.57   11.27
  -1   3  11  395.09   10.84
  -1   3  10  346.13    9.52
  -1   3  10  342.59    9.81
  -1   3   9   23.48    2.12
   1  -3  -9   20.99    1.69
  -1   3   8 2749.90   46.30
  -1   3   7  518.95   11.63
  -1   3   6  420.58    9.67
  -1   3   5   11.80    1.17
  -1   3   4 1795.77   29.91
  -1   3   3    1.06    0.34
  -1   3   2 2115.08   34.01
   1   3  -2 2136.19   33.71
  -1   3   2 2063.57   33.92
  -1   3   1   96.62    2.96
   1   3  -1   94.00    2.80
  -1   3   1   98.64    2.94
  -1  -3   1  101.61    3.08
   1   3   0    0.26    0.19
  -1   3   0    0.37    0.20
  -1  -3   0    0.88    0.25
  -1   3  -1   40.72    1.73
  -1  -3  -1   39.67    1.82
  -1  -3  -1   38.71    1.66
  -1  -3  -2 2835.64   45.39
  -1   3  -2 2928.26   45.42
  -1  -3  -2 2883.74   45.65
  -1  -3  -3   97.92    3.12
  -1  -3  -3   93.64    3.05
  -1   3  -3   91.81    2.86
  -1   3  -4  815.65   15.23
  -1  -3  -4  838.19   15.00
  -1   3  -4  830.79   14.62
  -1  -3  -4  824.72   14.90
  -1   3  -5   57.86    2.60
  -1   3  -5   58.26    2.31
  -1  -3  -5   59.43    2.50
  -1  -3  -5   58.45    2.40
  -1  -3  -6  624.38   11.98
  -1   3  -6  582.01   12.06
  -1   3  -7   51.98    2.64
  -1  -3  -7   49.30    2.44
  -1   3  -8 1549.25   27.33
  -1   3  -9   96.23    3.65
  -1   3  -9   93.34    3.61
  -1  -3  -9   95.86    3.78
  -1  -3  -9   94.08    4.27
  -1  -3 -10  356.47    9.82
  -1  -3 -10  369.76    9.07
  -1   3 -10  380.62    8.98
  -1   3 -11  149.57    5.14
  -1  -3 -11  150.41    5.27
  -1  -3 -11  144.15    5.88
  -1   3 -12  188.45    6.13
   1   3  12  196.53    7.46
  -1  -3 -12  184.95    7.01
   1   3  13   26.87    2.68
  -1  -3 -13   21.51    2.33
   1   3  14  754.99   17.95
  -1  -3 -14  732.31   17.53
   1   3  15  149.14    6.60
  -1  -3 -15  139.02    5.90
   1   3  16   29.21    2.77
  -1  -3 -16   30.86    2.58
   1   3  17  190.86    7.09
  -1  -3 -17  184.01    6.48
  -1  -3 -18  227.68    6.92
   1   3  18  227.41    7.37
   1   3  19   17.07    1.63
  -1  -3 -19   17.92    1.56
  -1   4  20    6.38    0.92
  -1   4  19  139.75    5.17
  -1   4  18   82.36    3.44
  -1   4  18   89.13    4.38
  -1   4  17    1.15    0.64
  -1   4  17    0.67    0.38
  -1   4  16   60.16    3.22
  -1   4  16   52.90    3.74
  -1   4  15  129.80    5.03
  -1   4  15  126.85    6.07
  -1   4  14    6.50    1.39
  -1   4  14    2.96    0.79
   1   4 -13   69.21    3.80
  -1  -4  13   62.82    4.41
  -1   4  13   64.32    4.17
  -1   4  12  511.09   13.24
   1   4 -12  482.87   11.97
  -1  -4  12  491.02   13.74
  -1   4  11   45.37    3.25
  -1  -4  11   43.93    3.42
   1   4 -11   44.97    2.92
   1  -4 -10  686.31   14.54
  -1   4  10  719.49   16.08
   1   4 -10  705.92   15.16
  -1  -4  10  670.82   16.29
  -1   4  10  730.61   16.14
   1  -4 -10  720.66   15.27
   1  -4 -10  718.80   16.32
  -1   4   9  571.40   13.58
   1  -4  -9  587.38   13.22
   1  -4  -9  619.63   12.68
  -1   4   9  602.35   13.80
   1   4  -9  586.69   13.07
   1  -4  -9  591.00   14.06
  -1  -4   9  598.38   14.22
  -1  -4   8  293.57    8.64
  -1   4   8  303.47    8.40
   1  -4  -8  294.66    7.42
   1   4  -8  290.87    7.87
   1  -4  -8  290.98    8.01
  -1   4   8  311.22    8.48
   1  -4  -8  302.53    8.67
   1   4  -7  299.03    7.72
  -1   4   7  293.90    8.00
  -1   4   6  597.03   12.51
   1   4  -6  562.38   12.01
  -1   4   5  982.76   18.11
  -1   4   5  945.62   17.98
   1   4  -5  943.53   17.65
  -1   4   4   80.92    3.28
   1   4  -4   78.20    3.10
  -1   4   4   81.63    3.30
   1   4  -3  428.43    9.17
  -1   4   3  455.32    9.47
  -1   4   3  432.36    9.44
  -1   4   2    8.18    0.88
  -1   4   2    8.38    0.91
   1   4  -1   78.18    2.76
  -1   4   1   73.33    2.83
  -1   4   1   73.60    2.76
  -1  -4   1   72.68    2.95
  -1  -4   0  106.87    3.71
  -1   4   0  108.94    3.51
  -1  -4  -1  813.76   15.24
  -1  -4  -1  811.40   14.54
  -1   4  -1  793.65   14.63
  -1  -4  -2   82.78    3.24
  -1  -4  -2   88.41    3.09
  -1  -4  -3  552.23   11.18
  -1  -4  -3  568.39   11.48
  -1  -4  -4  273.18    6.74
  -1  -4  -4  262.18    6.60
  -1   4  -4  250.69    6.78
  -1   4  -5    0.55    0.37
  -1  -4  -5    4.11    0.72
  -1   4  -5    0.83    0.35
  -1  -4  -5    3.10    0.62
  -1   4  -6  328.73    7.65
  -1  -4  -6  322.45    7.94
  -1   4  -6  302.27    8.05
  -1  -4  -7   77.08    3.43
  -1  -4  -7   84.95    4.01
  -1   4  -7   73.67    3.51
  -1  -4  -7   72.76    3.64
  -1  -4  -8   21.60    2.01
  -1   4  -8   23.22    1.97
  -1  -4  -8   24.29    2.20
  -1   4  -9  291.29    8.38
  -1  -4  -9  299.65    8.85
  -1  -4 -10  365.64   10.46
  -1  -4 -11    2.96    0.93
  -1  -4 -12  250.84    8.65
  -1  -4 -13  394.53   11.62
  -1  -4 -14   -0.11    0.54
  -1  -4 -15  104.37    5.31
  -1  -4 -15  101.80    4.97
  -1  -4 -16   64.36    3.72
  -1  -4 -17   74.50    3.76
  -1  -4 -18   23.40    1.88
  -1  -4 -19  129.54    4.19
  -1   5  19   30.19    1.96
  -1   5  18   60.83    3.22
  -1   5  18   56.88    2.61
  -1   5  17  122.95    4.41
  -1   5  17  128.21    5.27
  -1   5  16   29.86    2.17
  -1   5  16   31.54    2.66
  -1   5  15   27.78    2.61
  -1   5  15   24.97    2.08
  -1   5  14  162.13    5.77
  -1  -5  14  145.94    7.08
  -1   5  14  152.95    6.54
  -1   5  13    5.49    1.26
  -1  -5  13    6.51    1.51
  -1  -5  12    0.38    0.60
  -1   5  12    1.01    0.63
   1   5 -11  145.34    5.75
  -1   5  11  147.28    6.23
  -1  -5  11  130.87    6.43
   1  -5 -11  147.22    5.91
   1   5 -10  171.26    6.17
  -1  -5  10  161.44    6.96
   1  -5 -10  160.59    5.86
   1  -5 -10  153.90    6.10
   1  -5 -10  170.66    7.01
  -1   5  10  168.91    6.55
   1  -5  -9    1.71    0.76
   1  -5  -9    1.29    0.60
  -1  -5   9    0.41    0.41
  -1   5   9    1.11    0.56
   1   5  -9    1.80    0.65
   1  -5  -8 1155.42   21.80
  -1   5   8 1181.14   22.64
   1   5  -8 1180.13   22.28
  -1   5   8 1161.15   22.68
   1  -5  -8 1147.83   23.63
  -1   5   8 1180.38   22.83
   1  -5  -8 1114.93   22.35
  -1  -5   8 1119.92   23.43
   1  -5  -7  171.16    6.48
  -1   5   7  170.46    5.95
   1  -5  -7  151.33    5.66
   1  -5  -7  156.27    5.30
   1   5  -7  165.96    5.67
  -1   5   7  157.35    5.69
  -1   5   7  163.65    5.84
  -1  -5   7  163.46    6.27
  -1   5   6   73.37    3.61
  -1   5   6   80.89    3.70
   1  -5  -6   72.85    3.99
   1  -5  -6   79.30    3.49
   1   5  -6   75.15    3.53
  -1   5   6   75.12    3.67
  -1  -5   6   78.31    4.01
  -1   5   5  327.54    8.55
  -1   5   5  328.70    8.53
   1   5  -5  329.84    8.40
  -1   5   5  342.86    8.58
  -1  -5   5  319.33    8.95
   1  -5  -5  329.69    9.28
   1  -5  -5  340.22    8.39
  -1   5   4  723.99   14.92
  -1  -5   4  740.53   14.71
   1  -5  -4  740.15   14.87
  -1   5   4  744.84   14.98
   1   5  -4  764.85   14.93
  -1   5   3  156.65    5.06
  -1  -5   3  133.64    4.68
   1   5  -3  140.29    4.68
  -1   5   3  153.83    4.92
  -1   5   2 1229.32   22.23
  -1  -5   2 1243.56   22.48
  -1  -5   1 1308.90   23.14
  -1   5   1 1231.94   22.44
  -1   5   0    8.52    1.00
  -1  -5   0    8.58    1.13
  -1  -5  -1  506.60   11.21
  -1   5  -1  482.17   10.39
  -1  -5  -2 1870.08   32.44
  -1  -5  -3  133.73    4.81
  -1  -5  -3  131.45    4.39
  -1   5  -3  126.10    4.65
  -1   5  -4  316.50    8.43
   1  -5   4  320.28    8.62
  -1  -5  -4  321.93    8.02
  -1  -5  -4  324.90    8.40
  -1   5  -5  291.35    8.21
  -1  -5  -5  291.27    7.83
   1  -5   5  303.87    8.50
  -1   5  -6  179.70    6.20
   1  -5   6  198.44    6.65
  -1  -5  -6  183.10    5.99
  -1  -5  -6  204.18    6.75
  -1   5  -7  114.59    4.88
   1  -5   7  121.39    5.22
  -1  -5  -7  118.85    4.78
  -1  -5  -7  129.34    5.52
  -1  -5  -7  124.19    5.25
  -1   5  -8  541.44   13.35
  -1  -5  -8  576.29   13.96
  -1  -5  -9  204.88    7.41
  -1   5  -9  197.22    7.00
  -1  -5 -10  283.93    9.32
  -1  -5 -11  117.17    5.65
  -1  -5 -12    9.98    1.68
  -1  -5 -13   15.53    2.05
  -1  -5 -14  349.45   10.69
  -1  -5 -15   41.28    3.17
  -1  -5 -16    0.60    0.52
  -1  -5 -17   89.11    3.87
  -1  -5 -18  168.15    5.04
  -1   6  18   62.39    2.42
  -1   6  18   69.10    2.88
  -1   6  17   39.19    2.42
  -1   6  17   36.61    2.04
  -1   6  16  110.60    4.12
  -1   6  16  112.57    4.68
  -1   6  15  159.42    5.42
  -1   6  15  163.56    6.16
  -1   6  14   43.32    2.73
  -1   6  14   41.79    3.08
  -1  -6  14   40.88    3.52
  -1   6  13  135.10    5.89
  -1  -6  13  124.18    6.41
  -1   6  12  623.80   14.94
  -1  -6  12  558.01   15.79
  -1   6  11   92.24    4.83
  -1  -6  11   87.03    5.26
   1  -6 -11   91.37    4.60
  -1   6  10  285.95    9.01
   1  -6 -10  283.89    8.70
  -1  -6  10  258.86    9.53
   1  -6 -10  268.83    9.62
   1  -6  -9  115.50    5.90
  -1  -6   9  116.50    5.90
   1  -6  -9  114.76    5.10
  -1   6   9  118.04    5.35
   1  -6  -9  121.14    5.40
   1   6  -9  123.75    5.24
  -1   6   8  146.85    5.87
  -1  -6   8  134.01    6.25
   1   6  -8  146.66    5.70
   1  -6  -8  142.19    6.47
   1  -6  -8  133.99    5.47
   1  -6  -8  132.43    5.62
  -1   6   7  137.85    5.54
  -1   6   7  140.67    5.40
   1  -6  -7  132.44    6.15
   1  -6  -7  136.74    5.41
   1   6  -7  132.60    5.32
  -1  -6   7  132.30    6.01
   1  -6  -7  131.98    5.48
   1   6  -6  326.02    9.00
  -1   6   6  316.03    8.86
  -1   6   6  337.74    9.28
   1  -6  -6  343.22   10.38
   1  -6  -6  329.76    9.12
   1  -6  -6  331.84    9.35
  -1  -6   6  343.47   10.13
   1  -6  -5  181.21    6.35
  -1   6   5  192.76    6.39
   1  -6  -5  186.26    6.40
   1   6  -5  184.69    6.18
  -1  -6   5  179.21    6.80
   1  -6  -5  190.00    7.21
  -1   6   5  195.30    6.32
  -1   6   4  305.06    8.34
   1  -6  -4  293.96    8.47
  -1  -6   4  292.18    8.85
  -1  -6   3  771.73   16.33
   1  -6  -3  791.52   16.78
  -1  -6   3  803.55   17.12
  -1   6   3  813.12   16.41
  -1  -6   2  242.06    7.33
   1  -6  -2  242.85    7.54
  -1  -6   1  248.54    7.48
  -1   6   1  256.49    7.16
  -1  -6   0  716.90   15.55
  -1   6   0  732.55   14.83
  -1  -6  -1  465.28   11.46
   1  -6   2    9.12    1.37
  -1   6  -2    9.77    1.30
   1  -6   3  592.41   14.05
  -1   6  -3  603.24   13.66
  -1  -6  -3  619.03   13.92
  -1  -6  -4  470.27   10.85
  -1  -6  -4  467.13   11.54
  -1   6  -4  444.69   11.30
   1  -6   4  447.73   11.74
  -1   6  -5    2.08    0.68
   1  -6   5    2.20    0.79
  -1  -6  -5    2.13    0.65
  -1  -6  -5    4.23    0.95
  -1   6  -6  377.21   10.43
  -1  -6  -6  414.03   11.10
  -1  -6  -6  379.98   10.01
   1  -6   6  384.42   10.87
  -1   6  -7   94.72    4.70
  -1  -6  -7   98.13    4.94
   1  -6   7   97.53    4.99
  -1  -6  -8    4.51    1.14
  -1   6  -8    5.92    1.18
  -1  -6  -8    5.28    1.27
   1  -6   8    6.00    1.32
  -1  -6  -9   86.36    4.79
  -1  -6 -10  256.91    8.99
  -1  -6 -11   21.77    2.42
  -1  -6 -12  342.19   10.59
  -1  -6 -13  465.95   12.72
  -1  -6 -14    4.90    1.16
  -1  -6 -15  152.89    5.94
  -1  -6 -16  201.95    6.20
  -1  -6 -17    1.85    0.52
  -1   7  16   30.98    1.78
  -1   7  15   22.58    1.66
  -1  -7  14   89.59    4.84
  -1   7  14   94.13    3.88
  -1   7  14  103.28    4.42
  -1   7  13   69.67    3.80
  -1  -7  13   64.77    4.28
  -1   7  12   27.10    2.40
  -1  -7  12   23.15    2.65
  -1   7  11  299.01    9.10
   1  -7 -11  301.97    9.26
  -1  -7  10   87.54    5.23
   1  -7 -10   99.59    4.95
   1  -7 -10   93.61    5.38
   1  -7  -9   11.41    1.69
  -1  -7   9   10.86    1.86
   1  -7  -9   12.16    1.96
   1  -7  -8  444.11   13.08
  -1  -7   8  420.20   12.53
   1  -7  -8  424.68   11.62
   1  -7  -7  312.12    9.41
   1  -7  -7  290.86   10.23
  -1  -7   7  294.21   10.02
   1  -7  -6   90.81    4.63
   1  -7  -6   94.10    5.35
   1  -7  -6   92.32    4.61
  -1  -7   6   94.84    5.14
   1  -7  -5 1262.88   26.35
  -1  -7   5 1262.72   25.77
   1  -7  -5 1222.30   24.71
   1  -7  -4  224.93    7.72
   1  -7  -4  224.07    8.42
  -1  -7   4  214.59    7.87
  -1  -7   3    1.70    0.65
  -1  -7   3    7.69    1.37
  -1  -7   2   63.83    3.69
  -1  -7   1  838.37   18.08
  -1  -7   0   63.62    3.77
   1  -7   0   66.84    4.00
  -1  -7  -1  214.26    7.43
   1  -7   1  208.75    7.60
   1  -7   2  105.08    5.19
  -1  -7  -2   99.32    4.86
  -1  -7  -3   10.75    1.58
   1  -7   3   15.25    1.97
  -1   7  -4   10.50    1.53
  -1  -7  -4   12.03    1.65
   1  -7   4    7.89    1.45
  -1   7  -5  890.30   19.35
   1  -7   5  901.90   20.05
   1  -7   6   97.17    5.17
  -1  -7  -6  102.44    5.18
   1  -7   7  417.80   12.23
  -1  -7  -7  447.66   12.30
  -1  -7  -8  174.46    7.10
   1  -7   8  184.34    7.42
   1  -7   9  168.43    7.10
  -1  -7  -9  170.67    6.99
  -1  -7 -10  125.85    5.88
   1  -7  10  123.05    5.91
  -1  -7 -11  224.33    8.06
  -1  -7 -12   21.36    2.25
  -1  -7 -13    0.09    0.45
  -1  -7 -14  172.45    6.13
  -1  -7 -15   59.03    2.92
  -1  -7 -15   58.54    3.04
  -1   8  14    3.20    0.59
  -1   8  13    6.09    0.88
  -1  -8  13    7.37    1.29
  -1  -8  12  270.91    8.86
  -1  -8  11   79.04    4.58
  -1  -8  10  237.56    8.63
   1  -8  -9   92.22    5.19
  -1  -8   9   94.54    5.25
  -1  -8   8    4.08    1.15
   1  -8  -8    2.92    1.11
   1  -8  -7   45.28    3.72
  -1  -8   7   46.82    3.68
  -1  -8   6  166.90    7.17
   1  -8  -6  161.80    7.27
   1  -8  -5    2.07    0.94
  -1  -8   5    1.99    0.85
   1  -8  -4  285.04   10.00
  -1  -8   4  281.85    9.49
   1  -8  -3  286.12   10.05
  -1  -8   3  290.49    9.49
   1  -8  -3  297.04    9.22
   1  -8  -2  100.83    5.06
   1  -8  -1   21.06    2.31
   1  -8   0  689.45   16.64
   1  -8   1  127.20    6.00
   1  -8   2    4.67    1.19
   1  -8   3  164.72    7.01
   1  -8   4  349.27   10.94
  -1  -8  -5    5.73    1.28
   1  -8   5    6.40    1.42
   1  -8   6  203.41    7.92
  -1  -8  -6  208.46    7.65
   1  -8   7   22.30    2.47
  -1  -8  -7   20.72    2.28
   1  -8   8   42.51    3.37
  -1  -8  -8   42.27    3.19
  -1  -8  -9   23.48    2.34
   1  -8   9   25.25    2.53
   1  -8  10  439.57   11.92
  -1  -8 -11   39.88    2.88
  -1  -8 -12  171.68    6.01
   1   8  13   10.42    1.01
  -1  -8 -13   13.70    1.46
  -1   9  12   33.79    1.76
  -1  -9  12   37.42    2.50
  -1  -9  11  407.01   10.59
  -1  -9  10    5.97    1.18
  -1  -9   9   59.76    3.73
  -1  -9   8   25.20    2.46
   1  -9  -8   27.63    2.54
  -1  -9   7  249.97    8.52
   1  -9  -7  243.42    8.45
  -1  -9   6    1.78    0.79
   1  -9  -6    0.21    0.61
   1  -9  -5  580.70   15.06
  -1  -9   5  596.01   14.75
   1  -9  -4  246.61    8.86
  -1  -9   4  244.88    8.35
   1  -9  -3    1.22    0.80
   1  -9  -2   44.85    3.21
   1  -9  -2   47.49    3.63
   1  -9  -1  809.71   18.13
   1  -9  -1  807.06   18.98
   1  -9   0   42.69    3.25
   1  -9   1  291.75    9.40
   1  -9   2   27.63    2.67
   1  -9   3   37.95    3.12
  -1  -9  -3   31.88    2.69
   1  -9   4   70.04    4.29
  -1  -9  -4   70.03    3.98
   1  -9   5  432.45   12.02
   1  -9   6    1.95    0.85
   1  -9   7  195.01    7.21
   1  -9   8   37.61    2.87
   1  -9   9  184.07    6.51
   1  -9  10    8.73    1.27
  -1  -9 -10    8.75    1.20
  -1  -9 -11  283.69    7.35
  -1 -10   8   90.77    3.89
  -1 -10   7    9.07    1.24
   1 -10  -7    8.81    1.23
   1 -10  -6  387.51   10.18
  -1 -10   6  439.37   10.40
   1 -10  -5   26.19    2.25
   1 -10  -4  109.27    4.84
   1 -10  -3    6.78    1.25
   1 -10  -2  122.52    5.30
   1 -10  -1   45.56    3.13
   1 -10  -1   44.15    2.84
   1 -10   0  663.26   15.38
   1 -10   0  683.93   14.88
   1 -10   1    0.45    0.48
   1 -10   1    0.76    0.51
   1 -10   2   13.20    1.71
   1 -10   2    8.78    1.32
   1 -10   3   44.01    2.92
   1 -10   3   36.33    2.73
   1 -10   4  212.54    6.97
   1 -10   5    0.95    0.59
   1 -10   6  301.30    8.32
   1 -10   7   16.22    1.62
   2   0 -21    0.17    0.38
   2   0 -20    0.86    0.52
   2   0 -19    0.17    0.42
   2   0 -18  430.50   11.62
  -2   0  17    0.14    0.36
  -2   0  16  642.51   14.16
   2   0 -15    1.80    0.70
   2   0 -15    1.09    0.51
   2   0 -14    0.78    0.41
   2   0 -13    0.06    0.32
   2   0 -12  437.26   10.00
   2   0 -12  432.87   10.71
  -2   0  12  402.74    9.35
   2   0 -11    0.31    0.33
  -2   0  11    0.35    0.25
   2   0 -11    0.48    0.42
   2   0 -10  223.46    5.89
   2   0 -10  210.61    6.46
   2   0  -9    0.79    0.33
   2   0  -9    1.13    0.50
   2   0  -8  879.01   15.67
   2   0  -8  885.67   16.74
   2   0  -7    0.11    0.15
  -2   0   7    0.41    0.18
  -2   0   6 2135.89   33.39
   2   0  -6 2097.00   33.56
   2   0  -5    0.16    0.14
  -2   0   5    0.37    0.18
   2   0  -4  264.34    4.75
  -2   0   4  216.58    4.73
   2   0  -3    0.40    0.13
  -2   0   3    0.76    0.21
  -2   0   3    0.49    0.18
  -2   0   2 1389.48   21.17
  -2   0   2 1300.88   20.69
  -2   0   1    0.24    0.14
  -2   0   1    0.88    0.25
  -2   0   1    1.03    0.26
  -2   0   1    0.27    0.15
  -2   0   0 9999.00  149.24
  -2   0   0 9912.06  149.12
  -2   0   0 9676.32  149.30
  -2   0  -1    0.60    0.21
  -2   0  -1    0.30    0.16
  -2   0  -2 3846.57   58.31
  -2   0  -2 3717.82   58.39
  -2   0  -3    0.82    0.25
  -2   0  -4  550.98   10.12
  -2   0  -5    0.19    0.22
  -2   0  -6 1383.76   23.46
  -2   0  -6 1371.30   23.38
  -2   0  -7    0.35    0.28
  -2   0  -7    0.26    0.25
  -2   0  -8   12.53    1.26
  -2   0  -8   13.28    1.28
  -2   0  -9    0.24    0.26
  -2   0  -9    0.42    0.32
  -2   0  -9    0.69    0.38
  -2   0  -9    0.23    0.32
  -2   0 -10  641.94   14.17
  -2   0 -10  621.27   14.02
  -2   0 -10  661.50   14.22
  -2   0 -10  674.13   14.40
  -2   0 -11    0.06    0.25
  -2   0 -11    0.29    0.38
  -2   0 -11    1.52    0.61
  -2   0 -11    1.53    0.55
  -2   0 -11    1.18    0.52
  -2   0 -12  563.95   13.10
  -2   0 -12  544.74   13.11
  -2   0 -12  547.50   12.58
  -2   0 -12  573.73   12.21
  -2   0 -13    6.98    1.18
  -2   0 -13    8.35    1.39
  -2   0 -14  165.08    6.07
  -2   0 -14  169.90    6.51
  -2   0 -15    0.54    0.52
  -2   0 -15    0.71    0.55
  -2   0 -15    2.10    0.80
  -2   0 -16 1230.56   23.98
  -2   0 -16 1231.97   23.35
  -2   0 -16 1176.68   24.35
  -2   0 -17    0.77    0.58
  -2   0 -17    0.08    0.40
  -2   0 -18    1.41    0.62
   2   0  19    0.56    0.45
   2  -1 -21   18.87    1.63
   2   1 -21   19.14    1.61
   2   1 -20   16.26    1.66
   2  -1 -20   17.87    1.77
  -2   1  19   48.78    3.32
   2  -1 -19   52.42    3.30
  -2   1  19   47.96    2.68
   2   1 -19   49.73    3.17
  -2   1  18   12.83    1.83
   2   1 -18   11.20    1.59
  -2   1  18   11.34    1.37
   2  -1 -18   11.24    1.59
  -2   1  17  332.28   10.49
  -2  -1  16   33.06    2.39
  -2   1  16   32.14    2.96
  -2   1  15    0.13    0.32
   2   1 -15    0.53    0.46
   2   1 -15    1.00    0.50
   2  -1 -15    0.83    0.52
  -2   1  15    1.17    0.62
  -2   1  15    0.27    0.61
  -2  -1  15    1.21    0.52
  -2   1  14    1.21    0.49
   2   1 -14    1.38    0.56
   2  -1 -14    0.76    0.54
  -2  -1  14    1.32    0.52
  -2   1  14    1.71    0.73
   2   1 -13  838.34   17.66
   2   1 -13  789.68   16.32
  -2  -1  13  778.28   15.77
  -2   1  13  780.11   15.77
  -2   1  13  803.56   17.82
   2   1 -12    6.51    1.01
  -2  -1  12    6.65    0.94
  -2   1  12    6.80    1.22
   2  -1 -12    6.32    1.12
  -2   1  12    5.14    0.84
   2   1 -12    6.87    1.18
   2   1 -11  671.94   13.49
   2  -1 -11  700.82   13.74
   2  -1 -11  674.81   14.58
   2   1 -11  658.67   14.51
   2  -1 -10  191.33    5.47
   2   1 -10  191.51    5.43
   2   1 -10  199.29    6.19
   2  -1  -9   67.75    2.77
   2   1  -9   63.68    3.12
   2   1  -9   72.88    2.90
   2  -1  -8  121.54    3.66
   2   1  -8  119.19    3.69
   2   1  -8  109.14    4.04
   2  -1  -7  897.08   15.52
   2   1  -7  908.69   15.62
   2   1  -6  159.64    4.67
   2  -1  -6  172.24    4.12
  -2   1   5 1326.13   21.41
   2   1  -5 1312.57   22.38
  -2  -1   5 1313.00   21.12
  -2   1   4   10.49    0.96
  -2  -1   4   11.09    0.69
   2   1  -4   10.17    0.89
  -2   1   4    9.67    0.71
  -2   1   3  309.83    6.36
  -2   1   3  281.18    5.63
  -2   1   3  276.12    5.68
  -2  -1   3  299.57    5.75
   2   1  -3  278.27    6.05
  -2  -1   3  307.86    5.56
  -2  -1   2   38.16    1.40
  -2   1   2   39.55    1.58
  -2   1   2   36.86    1.36
   2   1  -2   35.95    1.46
  -2  -1   2   33.98    1.36
  -2   1   2   36.66    1.41
  -2  -1   2   34.48    1.50
  -2   1   2   39.06    1.55
  -2   1   1  921.11   14.33
  -2  -1   1  871.00   14.33
  -2   1   1  889.54   14.39
  -2   1   1  838.80   14.34
  -2   1   1  876.25   14.47
  -2  -1   1  924.46   14.36
  -2  -1   1  899.47   14.55
   2   1  -1  908.71   14.28
  -2   1   0  271.18    4.99
  -2   1   0  264.65    5.16
  -2  -1   0  280.56    5.38
  -2   1   0  264.86    5.30
  -2  -1   0  253.20    5.25
  -2   1   0  275.10    5.43
  -2   1  -1  672.44   11.51
  -2  -1  -1  663.74   11.50
  -2   1  -1  656.27   11.22
  -2  -1  -2  384.23    7.40
  -2  -1  -2  401.41    7.41
  -2   1  -2  399.69    7.42
  -2  -1  -3  479.22    8.43
  -2   1  -3  399.87    7.94
  -2   1  -4    4.56    0.53
  -2  -1  -5 1415.93   24.40
  -2   1  -5 1541.39   24.57
  -2  -1  -6    7.25    0.81
  -2   1  -6    7.88    0.85
  -2   1  -7  665.09   13.10
  -2  -1  -7  677.93   13.04
  -2   1  -7  650.69   13.01
  -2   1  -8   56.60    2.71
  -2  -1  -8   52.70    2.62
  -2  -1  -8   53.54    2.65
  -2   1  -8   53.35    2.67
  -2  -1  -9  704.45   14.37
  -2  -1  -9  685.44   14.96
  -2  -1  -9  712.45   14.55
  -2   1  -9  752.24   14.21
  -2   1  -9  672.44   14.31
  -2  -1  -9  724.91   14.33
  -2   1  -9  705.93   14.60
  -2   1  -9  709.45   14.46
  -2  -1  -9  721.75   14.20
  -2   1  -9  692.53   14.51
  -2  -1  -9  698.78   14.42
  -2   1 -10  235.19    6.55
  -2   1 -10  232.00    6.94
  -2  -1 -10  222.31    6.88
  -2   1 -10  249.93    7.20
  -2   1 -10  215.79    6.70
  -2  -1 -10  229.57    6.84
  -2  -1 -10  234.61    7.10
  -2   1 -10  229.52    6.94
  -2  -1 -10  241.86    6.81
  -2  -1 -10  234.00    6.94
  -2  -1 -10  221.10    7.24
  -2   1 -11  694.77   14.77
  -2   1 -11  677.60   15.38
  -2  -1 -11  726.36   15.78
  -2   1 -11  737.36   15.81
  -2   1 -11  742.47   15.76
  -2  -1 -11  722.55   15.17
  -2   1 -11  764.86   15.67
  -2  -1 -11  728.37   15.80
  -2  -1 -11  750.66   15.68
  -2  -1 -12    6.59    1.21
  -2  -1 -12    5.24    1.02
  -2  -1 -12    6.25    1.11
  -2   1 -12    6.06    1.12
  -2   1 -12    5.58    1.10
  -2  -1 -12    5.94    1.14
  -2   1 -12    5.14    1.06
  -2   1 -12    6.49    1.05
  -2   1 -13   91.16    4.62
  -2   1 -13   99.35    4.69
  -2  -1 -13   96.83    4.74
  -2   1 -13  107.34    4.77
  -2  -1 -13   96.94    4.41
  -2  -1 -13   95.77    4.56
  -2   1 -13   95.55    4.23
  -2  -1 -13   94.93    4.76
  -2  -1 -14    3.38    0.87
  -2   1 -14    2.34    0.77
  -2  -1 -14    3.01    0.94
  -2   1 -14    3.68    0.94
  -2   1 -14    2.58    0.82
  -2  -1 -14    3.79    1.02
  -2   1 -15  209.56    7.48
  -2  -1 -15  204.73    6.86
  -2  -1 -15  207.21    7.39
  -2  -1 -15  226.41    7.83
  -2   1 -15  209.35    7.27
  -2   1 -15  213.32    7.03
  -2   1 -16    0.37    0.51
  -2  -1 -16    0.28    0.44
  -2   1 -16    0.54    0.49
  -2  -1 -16   -0.09    0.53
  -2  -1 -17  133.18    4.98
  -2   1 -17  147.62    5.79
  -2  -1 -17  147.21    5.64
  -2  -1 -17  151.38    5.92
  -2   1 -18   53.01    3.13
   2   1  18   59.02    3.53
  -2  -1 -18   59.31    3.16
   2   1  19   52.77    2.98
   2   2 -21   20.99    1.56
  -2   2  21   21.52    1.69
  -2   2  20    3.22    0.78
   2   2 -20    2.61    0.66
  -2   2  19    8.72    1.15
   2   2 -19   13.69    1.55
   2  -2 -19   11.32    1.45
  -2   2  19   12.13    1.61
   2  -2 -18  345.54    9.64
   2   2 -18  327.97    9.30
  -2   2  18  313.45    9.89
   2  -2 -17  106.81    5.01
   2   2 -17  104.36    4.87
  -2   2  17  104.76    5.41
  -2   2  16  296.98    9.84
  -2   2  16  284.16    8.09
  -2  -2  15    0.82    0.44
  -2   2  15    0.34    0.44
  -2   2  14    1.15    0.69
   2   2 -14    3.13    0.86
  -2   2  14    2.90    0.99
  -2  -2  14    2.42    0.69
  -2   2  14    0.60    0.42
   2   2 -14    0.75    0.49
  -2   2  13    4.50    1.18
  -2  -2  13    3.97    0.80
  -2   2  13    4.42    1.09
   2   2 -13    3.34    0.80
  -2   2  13    4.80    0.90
   2   2 -13    3.63    0.95
  -2  -2  12  937.80   17.56
  -2   2  12  935.49   17.59
   2   2 -12  881.21   17.73
  -2   2  12  918.82   19.45
   2   2 -12  900.55   19.01
   2   2 -11    3.31    0.72
  -2   2  11    4.54    1.11
   2   2 -11    3.48    0.88
  -2  -2  11    2.74    0.63
  -2   2  11    3.01    0.84
  -2   2  11    2.86    0.64
  -2   2  10  631.16   12.31
  -2   2  10  588.93   14.41
   2   2 -10  599.18   13.52
  -2  -2  10  582.80   14.26
   2   2 -10  609.91   12.61
  -2   2  10  568.41   13.44
  -2  -2  10  632.21   12.32
  -2   2   9   56.01    3.38
   2   2  -9   61.49    2.77
   2   2  -9   60.12    3.17
   2   2  -8  542.23   11.87
  -2   2   8  541.97   12.53
  -2   2   7    9.91    1.24
   2   2  -7   13.09    1.31
  -2   2   6 1570.84   27.35
   2   2  -6 1555.12   26.84
  -2   2   5    7.44    0.94
  -2   2   5    6.62    0.66
  -2   2   4  431.45    8.97
   2   2  -4  427.74    8.75
  -2  -2   4  407.95    7.84
  -2   2   4  406.09    7.90
  -2   2   4  444.79    7.86
  -2   2   3  826.07   14.65
  -2   2   3  832.13   13.86
  -2  -2   3  854.38   13.84
   2   2  -3  799.57   14.39
  -2  -2   2  758.96   12.03
  -2   2   2  648.18   11.94
  -2   2   2  714.42   12.07
  -2   2   2  696.57   12.28
  -2  -2   2  684.28   12.12
   2   2  -2  708.17   12.60
  -2  -2   2  705.83   12.14
  -2   2   2  736.20   12.88
  -2   2   2  739.89   12.22
  -2   2   2  706.67   12.72
  -2   2   2  780.81   12.38
  -2  -2   2  749.16   12.50
  -2  -2   1  117.91    2.84
  -2   2   1  115.29    3.23
  -2   2   1  111.63    3.08
  -2   2   1  119.00    3.04
  -2   2   1  127.45    2.99
  -2  -2   1  124.48    3.04
  -2  -2   1   99.32    2.69
  -2   2   1  111.84    2.76
  -2   2   1  124.94    3.04
  -2   2   0 1612.65   25.62
  -2   2   0 1559.15   25.47
  -2  -2   0 1602.32   25.10
  -2   2   0 1568.27   25.30
  -2   2   0 1642.86   25.31
  -2   2  -1    7.21    0.60
  -2  -2  -1    6.88    0.63
  -2   2  -1    5.99    0.53
  -2   2  -1    6.16    0.65
  -2   2  -1    6.81    0.63
  -2  -2  -1    6.48    0.54
  -2   2  -2   50.11    2.09
  -2   2  -2   53.61    1.90
  -2   2  -3  265.76    5.63
  -2  -2  -3  272.51    5.68
  -2   2  -4 1069.00   18.83
  -2   2  -5   74.11    2.98
  -2  -2  -6 1003.76   17.53
  -2   2  -6  982.21   18.27
  -2   2  -7    1.88    0.53
  -2  -2  -7    1.89    0.46
  -2   2  -7    1.75    0.46
  -2   2  -8    1.78    0.55
  -2  -2  -8    2.75    0.63
  -2   2  -8    2.99    0.65
  -2   2  -8    2.67    0.59
  -2  -2  -8    1.78    0.50
  -2   2  -8    2.72    0.60
  -2   2  -8    1.94    0.58
  -2   2  -9   42.20    2.41
  -2   2  -9   41.78    2.43
  -2  -2  -9   48.21    2.66
  -2  -2  -9   39.49    2.35
  -2   2  -9   42.52    2.42
  -2   2  -9   41.93    2.60
  -2  -2  -9   45.46    2.88
  -2  -2 -10  640.06   13.92
  -2   2 -10  678.13   14.03
  -2  -2 -10  687.30   15.32
  -2   2 -10  669.86   14.11
  -2   2 -10  678.86   14.61
  -2   2 -10  700.25   14.62
  -2  -2 -10  673.27   14.32
  -2   2 -11   92.30    4.27
  -2  -2 -11   83.24    3.92
  -2   2 -11   91.00    4.28
  -2  -2 -11   92.59    4.13
  -2  -2 -11   98.49    4.82
  -2   2 -11   96.94    4.08
  -2  -2 -12  379.14   10.09
  -2  -2 -12  404.55   10.88
  -2  -2 -12  428.30   10.80
  -2   2 -12  378.26   10.37
  -2   2 -12  400.85   10.63
  -2  -2 -12  388.89   10.14
  -2  -2 -12  406.19   11.38
  -2   2 -12  393.29    9.92
  -2  -2 -13  102.10    4.95
  -2  -2 -13   92.62    4.33
  -2  -2 -13   82.73    4.36
  -2   2 -13   94.63    4.60
  -2   2 -13   95.78    4.26
  -2  -2 -14  174.05    6.64
  -2   2 -14  185.01    6.79
  -2  -2 -14  172.68    6.21
  -2  -2 -14  183.08    6.90
  -2   2 -15   21.41    2.05
  -2  -2 -15   20.98    1.99
  -2   2 -15   22.94    2.24
  -2  -2 -15   21.98    2.24
  -2  -2 -15   21.22    2.19
  -2   2 -16  823.10   17.55
  -2   2 -16  803.25   16.81
  -2  -2 -16  795.17   17.49
  -2  -2 -16  784.06   17.43
  -2  -2 -17    0.53    0.47
  -2  -2 -17    0.15    0.38
  -2   2 -17    0.82    0.52
  -2  -2 -18   45.19    2.71
  -2  -2 -19   23.26    1.71
  -2   3  20   46.81    2.73
  -2   3  20   44.42    2.21
  -2   3  19  132.80    5.35
  -2   3  18    1.48    0.65
  -2   3  17  346.79    9.01
  -2   3  17  355.36   10.71
  -2   3  16   24.14    2.06
  -2   3  16   26.51    2.69
  -2   3  15   55.58    3.90
  -2   3  15   51.95    3.09
  -2   3  14  212.76    7.98
  -2   3  14  204.76    6.57
  -2   3  13  726.85   17.97
   2   3 -13  725.33   15.78
  -2  -3  13  782.83   15.56
  -2   3  13  724.53   15.37
   2  -3 -13  711.15   15.72
  -2   3  13  732.39   17.27
   2   3 -12   59.28    3.29
  -2   3  12   56.96    3.71
  -2  -3  12   55.53    4.02
  -2  -3  12   58.28    3.06
   2  -3 -12   58.53    3.28
  -2   3  12   56.26    3.02
  -2   3  12   60.58    4.09
   2   3 -11 1234.89   22.28
  -2  -3  11 1206.28   21.72
  -2   3  11 1126.33   23.26
  -2  -3  11 1097.19   24.13
  -2   3  11 1132.93   24.07
  -2  -3  10  119.67    4.28
  -2  -3  10  114.44    5.38
  -2   3  10  113.83    5.30
  -2   3  10  118.77    5.05
   2   3 -10  116.62    4.92
  -2   3   9  130.65    5.48
  -2  -3   9  134.81    4.46
  -2  -3   9  128.32    5.45
  -2   3   9  130.53    5.12
   2   3  -9  142.28    5.27
  -2   3   8   55.29    3.26
   2   3  -8   57.92    3.09
  -2   3   7  490.54   11.62
   2   3  -7  529.27   11.47
  -2   3   6  177.91    5.59
   2   3  -6  174.73    5.36
  -2   3   5  857.58   16.45
  -2   3   5  869.88   15.09
  -2   3   4   96.09    3.48
  -2   3   4   91.71    2.80
  -2   3   3   11.11    1.07
  -2   3   3   10.18    1.01
  -2   3   3   13.12    0.91
  -2   3   2  347.05    7.59
  -2   3   2  348.48    7.54
  -2  -3   2  346.11    7.41
  -2   3   2  345.59    6.83
  -2   3   1 1392.99   23.52
  -2   3   1 1436.18   24.11
  -2   3   1 1429.21   23.84
  -2  -3   1 1481.07   24.11
  -2   3   0   84.51    2.91
  -2   3   0   83.92    2.80
  -2  -3   0   84.27    2.97
  -2   3  -1  254.27    5.80
  -2   3  -1  241.67    5.81
  -2   3  -2  195.90    5.17
  -2   3  -3   94.15    3.40
  -2   3  -4    1.50    0.47
  -2   3  -5 1246.48   22.35
  -2   3  -6  184.73    5.72
  -2   3  -7  255.16    7.30
  -2  -3  -7  257.43    7.47
  -2  -3  -7  263.35    6.91
  -2   3  -7  268.37    6.81
  -2  -3  -8  178.35    6.31
  -2   3  -8  194.06    6.30
  -2   3  -8  201.61    5.77
  -2   3  -8  184.72    5.63
  -2  -3  -8  205.41    6.03
  -2   3  -9  673.05   14.07
  -2   3  -9  686.26   14.24
  -2  -3  -9  701.81   14.59
  -2   3  -9  698.45   15.07
  -2  -3  -9  690.56   15.63
  -2  -3  -9  704.53   15.50
  -2   3 -10   89.97    3.87
  -2   3 -10   88.78    3.94
  -2  -3 -10   98.18    4.22
  -2  -3 -10   95.71    4.69
  -2  -3 -11  738.78   15.72
  -2  -3 -11  758.08   17.09
  -2  -3 -12  155.38    5.77
  -2   3 -12  149.01    5.45
  -2  -3 -12  151.71    6.54
  -2  -3 -13    7.77    1.41
  -2  -3 -13    9.22    1.59
  -2   3 -13    6.31    1.09
  -2  -3 -14  166.58    6.60
  -2  -3 -15  183.06    6.81
  -2  -3 -16   29.36    2.44
  -2   3 -16   31.06    2.31
  -2  -3 -17  194.58    6.45
  -2  -3 -18   66.66    3.21
  -2  -3 -19    7.96    0.95
  -2   4  20   15.46    1.40
  -2   4  20   11.74    1.04
  -2   4  19   54.35    3.06
  -2   4  18  241.35    7.74
  -2   4  18  234.61    6.58
  -2   4  17   24.17    2.39
  -2   4  17   23.38    1.92
  -2   4  16  182.92    6.11
  -2   4  16  175.71    7.08
  -2   4  15  167.23    5.92
  -2   4  15  167.95    7.00
   2  -4 -14   51.12    3.21
  -2   4  14   44.89    2.87
  -2   4  14   46.49    3.54
   2  -4 -13  115.36    5.02
  -2   4  13  112.96    5.60
  -2  -4  13  112.05    6.24
  -2   4  13  130.32    5.02
  -2  -4  12  774.77   19.52
   2  -4 -12  825.83   17.32
   2   4 -12  833.11   17.33
  -2   4  12  802.85   18.36
  -2   4  12  802.41   18.79
  -2   4  11    8.35    1.46
  -2  -4  11    8.12    1.59
   2  -4 -11    9.84    1.37
  -2   4  11   12.25    1.73
  -2   4  10  295.22    9.34
   2  -4 -10  317.12    8.58
   2  -4 -10  314.23    9.35
  -2  -4  10  313.69   10.05
  -2   4  10  321.96    9.44
  -2   4   9  327.98    9.58
  -2   4   9  355.41    9.73
   2  -4  -9  352.89    8.90
   2  -4  -9  341.40    9.60
  -2  -4   9  336.27   10.13
  -2   4   8  544.71   12.57
   2  -4  -8  523.17   12.52
  -2  -4   8  525.65   12.99
   2  -4  -8  535.85   11.63
  -2   4   8  507.50   12.40
  -2   4   7  273.76    7.98
  -2   4   7  274.71    6.71
  -2  -4   7  299.98    8.54
   2  -4  -7  292.14    7.43
  -2   4   7  305.99    8.23
  -2   4   6  742.48   15.09
  -2   4   6  711.61   13.43
  -2   4   5  101.13    3.98
  -2   4   5  100.72    3.21
  -2   4   5   97.40    3.96
   2   4  -5   93.86    3.68
  -2   4   4    5.94    0.90
   2   4  -4    7.92    0.95
  -2   4   3  434.96    9.56
  -2   4   3  427.89    9.68
  -2  -4   3  439.90    9.46
   2   4  -3  449.84    9.36
  -2   4   2 1437.47   24.87
  -2   4   2 1372.17   24.43
   2   4  -2 1416.08   24.19
  -2  -4   2 1484.18   24.83
  -2   4   1  170.22    4.85
  -2   4   1  177.58    5.08
  -2  -4   1  178.11    5.18
  -2   4   0  450.28    9.68
  -2   4   0  454.64    9.54
  -2  -4   0  469.69   10.07
  -2   4  -1  391.34    8.88
  -2  -4  -1  415.34    9.23
  -2   4  -1  411.46    8.90
  -2   4  -2    6.66    0.91
  -2  -4  -2    2.82    0.61
  -2   4  -3  352.66    8.57
  -2   4  -4  257.79    7.14
  -2   4  -5   24.66    1.73
  -2   4  -5   25.66    2.03
  -2   4  -6  535.12   12.44
  -2   4  -6  550.70   11.65
  -2  -4  -6  570.48   12.87
  -2   4  -7  161.75    5.90
  -2   4  -7  175.17    5.45
  -2  -4  -7  175.22    6.30
  -2   4  -8    0.40    0.36
  -2  -4  -8    0.69    0.45
  -2   4  -9  259.63    8.25
  -2   4  -9  262.54    7.45
  -2   4  -9  264.27    7.27
  -2  -4  -9  268.11    8.71
  -2   4 -10  693.14   15.11
  -2   4 -10  727.24   14.97
  -2  -4 -10  743.76   16.93
  -2   4 -11    6.96    1.10
  -2  -4 -11    7.88    1.49
  -2  -4 -12  241.87    8.64
  -2   4 -12  228.43    7.00
  -2  -4 -13  357.76   11.14
  -2   4 -13  370.25    9.47
  -2  -4 -14   64.14    3.89
  -2  -4 -14   67.18    4.24
  -2  -4 -15   82.11    4.28
  -2  -4 -16  122.72    5.05
  -2  -4 -17   17.49    1.70
  -2  -4 -18   54.58    2.67
  -2   5  19   32.56    2.07
  -2   5  18   55.83    3.11
  -2   5  18   55.13    2.63
  -2   5  17   99.40    4.62
  -2   5  17   98.79    3.94
  -2   5  16   67.38    3.38
  -2   5  16   71.09    4.07
  -2   5  15  106.45    4.50
  -2   5  15   99.82    5.10
  -2   5  14   49.49    3.02
  -2   5  14   48.43    3.53
   2  -5 -14   48.87    3.22
  -2  -5  13  350.62   11.92
  -2   5  13  337.05   10.50
  -2   5  13  366.40    9.52
   2  -5 -13  331.94    9.74
  -2   5  12  101.04    5.20
  -2  -5  12  112.40    6.20
   2  -5 -12  103.61    4.88
  -2   5  11  545.21   14.56
  -2   5  11  575.31   14.73
   2   5 -11  590.04   14.16
  -2  -5  11  568.12   15.84
  -2   5  11  600.98   13.04
  -2   5  11  581.73   14.75
   2  -5 -11  629.88   14.69
   2  -5 -11  653.03   14.44
  -2   5  10   72.42    4.27
   2  -5 -10   85.45    4.44
   2   5 -10   73.73    4.01
  -2   5  10   78.80    4.41
  -2  -5  10   82.06    4.95
   2  -5 -10   77.39    4.52
  -2   5  10   84.88    4.53
   2  -5 -10   74.81    3.94
  -2   5   9  384.29   11.04
   2  -5  -9  442.84   11.89
  -2   5   9  428.46   11.40
   2   5  -9  422.90   10.90
  -2  -5   9  423.05   12.18
  -2   5   9  429.07   11.40
   2  -5  -9  397.75   10.44
  -2   5   8  261.33    8.22
  -2   5   8  265.05    8.24
   2  -5  -8  261.89    7.64
  -2   5   8  253.21    8.11
   2  -5  -8  262.20    8.58
   2   5  -8  264.24    7.90
  -2  -5   8  252.97    8.66
  -2   5   7  514.13   12.65
  -2   5   7  519.38   12.54
  -2   5   7  523.03   12.62
  -2  -5   7  516.56   13.19
   2   5  -7  543.87   12.35
   2  -5  -7  525.75   13.17
   2  -5  -7  549.50   12.15
  -2   5   6    4.13    0.89
  -2   5   6    3.58    0.83
   2  -5  -6    3.51    0.77
   2  -5  -6    3.96    0.99
  -2   5   6    5.71    1.06
  -2  -5   6    3.91    0.96
   2   5  -6    4.31    0.87
  -2   5   5  257.92    7.45
  -2   5   5  247.86    7.44
   2  -5  -5  250.13    7.89
   2   5  -5  265.50    7.28
  -2  -5   5  260.46    7.83
   2  -5  -5  255.98    7.18
  -2   5   5  265.34    7.61
  -2   5   4  480.99   11.30
  -2   5   4  484.63   11.19
  -2   5   4  484.13   11.36
   2   5  -4  485.95   10.92
   2  -5  -4  495.67   11.13
  -2  -5   4  520.23   11.29
  -2   5   3  177.73    5.75
  -2   5   3  175.38    5.55
  -2   5   3  179.38    5.76
   2  -5  -3  182.37    5.67
  -2  -5   3  172.10    5.49
   2   5  -3  163.64    5.21
  -2  -5   3  172.10    5.58
  -2   5   2  200.75    6.20
  -2  -5   2  212.73    6.40
  -2  -5   2  219.38    6.41
  -2   5   2  215.39    6.29
  -2   5   1 1063.12   20.16
  -2   5   1 1110.78   20.47
  -2  -5   1 1102.72   20.67
  -2  -5   1 1082.91   20.66
  -2   5   0   96.32    3.78
  -2   5   0   91.44    3.81
  -2  -5   0   88.76    3.97
  -2  -5   0   98.62    4.10
  -2   5  -1  218.05    6.40
  -2  -5  -1  222.15    6.67
  -2   5  -1  215.08    6.28
  -2   5  -1  229.17    6.29
  -2   5  -2  468.49   10.91
  -2   5  -2  474.13   11.01
  -2  -5  -2  505.27   11.40
  -2   5  -3    1.87    0.59
   2  -5   3    3.45    0.81
  -2   5  -4  159.57    5.72
  -2   5  -5  408.46   10.66
  -2   5  -5  427.31    9.79
  -2   5  -6   29.75    2.44
  -2  -5  -6   30.16    2.56
  -2   5  -6   27.07    2.00
  -2   5  -7  111.94    5.06
  -2   5  -7  124.05    4.61
  -2  -5  -7  119.03    5.43
  -2   5  -8  282.91    8.95
  -2   5  -8  297.38    8.05
  -2  -5  -8  299.47    9.48
  -2   5  -9  133.40    5.80
  -2   5  -9  133.27    5.02
  -2  -5  -9  137.23    6.23
  -2   5 -10    3.63    0.84
  -2  -5 -10    6.58    1.40
  -2  -5 -10    4.22    1.11
  -2  -5 -11  127.13    6.08
  -2  -5 -12  105.04    5.49
  -2  -5 -13   15.88    2.11
  -2  -5 -14   12.78    1.66
  -2  -5 -14   13.66    1.86
  -2  -5 -15   57.60    3.36
  -2  -5 -16   39.75    2.56
  -2  -5 -17   72.79    3.19
  -2   6  18   83.25    3.31
  -2   6  17   15.16    1.54
  -2   6  17   14.97    1.31
  -2   6  16  119.81    4.92
  -2   6  16  122.98    4.38
  -2   6  15  338.40    9.70
  -2   6  15  344.20    8.79
   2  -6 -14    2.09    0.77
  -2   6  14    2.11    0.64
  -2   6  14    2.00    0.78
  -2   6  13  200.62    7.45
  -2   6  13  207.06    6.69
   2  -6 -13  209.15    7.37
  -2  -6  13  204.00    8.61
  -2   6  12  724.05   16.97
  -2  -6  12  711.50   18.57
   2  -6 -12  729.37   16.72
  -2   6  11    9.52    1.59
  -2  -6  11    9.57    1.84
   2  -6 -11   10.20    1.57
  -2   6  10  267.45    8.82
  -2  -6  10  279.69   10.01
   2  -6 -10  245.82    8.35
   2  -6 -10  276.88    9.50
  -2   6   9  763.47   17.24
  -2   6   9  784.98   17.41
  -2  -6   9  717.21   18.14
   2  -6  -9  743.83   17.99
   2   6  -9  757.44   16.83
   2  -6  -9  736.73   16.75
  -2   6   8  254.84    8.28
  -2   6   8  263.10    8.28
   2  -6  -8  253.86    8.97
  -2   6   8  246.00    8.26
   2  -6  -8  248.53    8.30
   2   6  -8  258.41    8.11
  -2  -6   8  251.31    9.00
   2  -6  -8  243.23    7.99
  -2   6   7  174.02    6.52
  -2   6   7  172.21    6.38
  -2  -6   7  168.54    6.97
  -2   6   7  168.13    6.44
   2  -6  -7  169.06    7.01
   2  -6  -7  168.59    6.26
   2   6  -7  168.61    6.21
  -2   6   6  559.19   13.41
  -2   6   6  528.07   12.95
  -2   6   6  562.80   13.43
   2  -6  -6  562.26   14.35
   2   6  -6  575.84   13.13
   2  -6  -6  552.05   13.20
  -2  -6   6  546.90   13.99
  -2   6   5  414.33   10.82
  -2   6   5  398.15   10.43
  -2   6   5  422.91   10.87
   2   6  -5  438.32   10.61
   2  -6  -5  419.54   10.85
  -2  -6   5  398.21   11.18
   2  -6  -5  412.78   11.62
  -2   6   4  122.58    5.06
   2  -6  -4  128.51    5.23
   2   6  -4  122.74    4.77
  -2   6   4  129.26    5.18
  -2   6   3  189.08    6.49
   2  -6  -3  205.63    6.87
  -2  -6   3  199.48    6.55
  -2   6   3  201.58    6.62
  -2  -6   2   86.66    4.12
  -2   6   2   91.26    4.09
  -2   6   2   82.94    3.96
   2  -6  -2   94.65    4.35
  -2  -6   2   89.84    4.31
  -2   6   1   79.18    3.82
  -2  -6   1   82.53    4.05
  -2  -6   1   79.24    4.09
  -2   6   1   81.52    3.81
  -2   6   0  173.80    5.93
  -2  -6   0  172.14    6.22
  -2   6   0  168.44    5.74
  -2   6  -1  632.94   14.05
  -2  -6  -1  648.24   14.61
  -2  -6  -2    2.99    0.80
   2  -6   2    5.34    1.11
  -2   6  -2    2.85    0.78
  -2   6  -3  574.75   13.53
   2  -6   3  589.05   14.01
  -2   6  -4  405.89   10.92
   2  -6   4  431.83   11.39
   2  -6   5  104.89    5.02
  -2   6  -5   98.96    4.78
  -2   6  -6  717.07   16.77
  -2  -6  -6  793.57   17.82
  -2   6  -7  348.90   10.35
  -2  -6  -7  369.83   11.05
  -2  -6  -8    9.28    1.63
  -2  -6  -9  273.53    9.46
  -2  -6 -10  433.78   12.87
  -2  -6 -10  477.25   13.02
  -2  -6 -11   27.15    2.72
  -2  -6 -12  122.92    5.83
  -2  -6 -13  270.32    8.87
  -2  -6 -14   39.65    2.70
  -2  -6 -14   40.79    2.99
  -2  -6 -15  137.58    4.95
  -2  -6 -16  100.49    3.73
  -2   7  16  180.81    5.35
  -2   7  16  171.82    4.79
  -2   7  15   43.33    2.62
  -2   7  15   38.48    2.19
  -2   7  14  401.30   10.18
  -2   7  14  394.01    9.29
   2  -7 -14  385.46   10.09
  -2   7  13  133.88    5.45
  -2   7  13  138.77    4.96
   2  -7 -13  131.81    5.50
  -2  -7  13  128.79    6.27
  -2  -7  12    0.98    0.76
  -2   7  12    0.69    0.52
   2  -7 -12    0.64    0.59
  -2  -7  11  215.64    8.59
  -2   7  11  214.35    7.49
   2  -7 -11  202.05    7.53
  -2   7  10   82.92    4.47
   2  -7 -10   90.22    4.79
  -2  -7  10   82.88    5.13
   2  -7 -10   74.28    4.68
   2  -7  -9    5.26    1.32
  -2   7   9    4.00    1.04
   2  -7  -9    6.56    1.34
  -2  -7   9    4.28    1.22
  -2   7   8  399.71   11.00
   2  -7  -8  385.74   11.91
   2  -7  -8  380.64   11.04
  -2  -7   8  380.20   11.91
  -2   7   7  262.61    8.45
  -2  -7   7  273.53    9.45
   2  -7  -7  237.95    8.33
   2  -7  -7  256.10    9.30
  -2   7   6  194.74    7.04
   2  -7  -6  192.27    7.24
  -2  -7   6  192.67    7.64
   2  -7  -6  190.85    7.76
   2  -7  -5   11.06    1.65
   2  -7  -5   13.21    1.98
  -2   7   5   13.59    1.72
  -2   7   4 1246.78   24.32
  -2   7   4 1278.54   24.61
   2  -7  -4 1248.91   26.12
   2  -7  -4 1227.57   25.05
  -2   7   3  176.08    6.42
  -2   7   3  170.60    6.29
  -2  -7   2  323.97    9.43
  -2   7   2  338.44    9.46
  -2   7   2  337.41    9.39
  -2   7   1   94.14    4.42
  -2  -7   1   88.39    4.49
  -2   7   0   26.48    2.29
  -2  -7   0   27.90    2.50
  -2   7  -1    4.58    1.02
   2  -7   1    5.45    1.26
   2  -7   2  462.47   12.64
   2  -7   3   11.69    1.77
   2  -7   4  222.15    8.13
  -2  -7  -5   18.22    2.25
   2  -7   5   25.18    2.56
  -2  -7  -6   15.35    2.06
   2  -7   6   15.74    2.06
  -2  -7  -7   12.72    1.94
  -2  -7  -8  195.62    7.75
  -2  -7  -9  180.99    7.36
  -2  -7 -10    9.62    1.61
  -2  -7 -11  105.11    5.16
  -2  -7 -12  261.16    8.39
  -2  -7 -13    0.31    0.45
  -2  -7 -14  153.85    5.01
  -2  -7 -14  149.72    4.92
  -2  -7 -14  153.29    5.34
  -2   8  14    8.70    1.03
  -2   8  14    9.52    0.96
  -2   8  13  113.91    4.24
  -2   8  13  104.32    3.70
  -2   8  12  142.60    5.12
  -2   8  12  134.34    4.52
  -2  -8  12  132.96    5.91
  -2   8  11   80.45    3.88
  -2  -8  11   74.69    4.50
  -2   8  10   36.74    2.67
   2  -8 -10   36.25    3.04
  -2  -8  10   34.31    3.10
  -2   8   9  852.44   17.80
   2  -8  -9  790.23   18.86
  -2  -8   9  844.01   19.58
  -2   8   8  110.01    4.92
  -2  -8   8  106.24    5.59
   2  -8  -8  107.50    5.59
  -2   8   7  253.41    7.99
  -2  -8   7  257.60    9.07
  -2   8   6  135.43    5.56
   2  -8  -6  119.39    6.07
  -2   8   5  109.96    4.99
   2  -8  -5  109.22    5.79
   2  -8  -4    2.24    0.94
  -2   8   4    1.17    0.60
  -2   8   3   44.58    3.04
   2  -8  -3   41.79    3.49
  -2   8   2   11.59    1.55
   2  -8  -2    8.99    1.59
   2  -8  -1   13.55    1.92
   2  -8   0  315.89   10.20
   2  -8   1  242.84    8.77
   2  -8   2  106.88    5.56
   2  -8   3  368.88   11.25
  -2  -8  -4   58.64    3.98
   2  -8   4   55.97    3.90
  -2  -8  -5  166.15    6.90
   2  -8   5  166.22    6.96
   2  -8   6  137.39    6.20
  -2  -8  -6  148.17    6.43
   2  -8   7  569.18   14.38
  -2  -8  -7  572.09   14.50
  -2  -8  -8    2.13    0.81
  -2  -8  -9  257.37    8.29
  -2  -8  -9  237.97    8.11
  -2  -8 -10  117.16    5.12
  -2  -8 -11    0.89    0.50
  -2  -8 -12   62.46    3.20
  -2  -9  11    1.46    0.60
  -2  -9  10  363.19    9.99
  -2  -9   9    5.37    1.14
   2  -9  -8  331.63    9.87
  -2  -9   8  362.26   10.19
   2  -9  -7   64.89    3.95
   2  -9  -6   41.50    3.19
   2  -9  -5    5.54    1.14
   2  -9  -5    5.67    1.27
   2  -9  -4  701.79   15.97
   2  -9  -4  671.71   16.57
   2  -9  -3   29.79    2.63
   2  -9  -3   30.91    2.88
   2  -9  -2  151.98    6.30
   2  -9  -2  153.82    6.70
   2  -9  -1    9.18    1.55
   2  -9  -1    5.50    1.27
   2  -9   0   80.34    4.53
   2  -9   1    8.48    1.49
   2  -9   2  429.24   11.96
   2  -9   3    0.98    0.69
  -2  -9  -3    1.54    0.71
  -2  -9  -4  146.51    5.98
   2  -9   4  158.69    6.42
  -2  -9  -5  100.41    4.77
   2  -9   5  102.70    4.99
   2  -9   6   88.92    4.47
  -2  -9  -6   82.08    4.19
   2  -9   7   91.47    4.37
  -2  -9  -7   82.07    4.08
  -2  -9  -8  187.15    6.20
  -2  -9  -9   16.18    1.59
  -2  -9 -10   18.27    1.57
   2 -10  -7   70.07    3.36
   2 -10  -6   26.71    2.14
   2 -10  -5  212.46    6.78
   2 -10  -4    2.98    0.85
   2 -10  -4    4.91    0.95
   2 -10  -3  330.31    9.25
   2 -10  -3  334.77    8.86
   2 -10  -2    3.21    0.82
   2 -10  -2    1.73    0.68
   2 -10  -1   29.95    2.47
   2 -10  -1   43.98    2.82
   2 -10   0    3.53    0.87
   2 -10   0    3.71    0.92
  -2 -10   0    3.45    0.83
   2 -10   1  154.29    5.86
  -2 -10  -1  154.97    5.44
   2 -10   1  165.93    5.89
   2 -10   2   11.10    1.47
  -2 -10  -2   10.56    1.32
   2 -10   2   10.97    1.51
   2 -10   3  490.74   11.67
   2 -10   3  505.84   11.70
  -2 -10  -4    1.04    0.48
   2 -10   4    1.90    0.65
   2 -10   5    3.81    0.80
  -2 -10  -5    0.97    0.44
   3   0 -21  158.84    5.09
  -3   0  20    0.15    0.28
   3   0 -20    0.48    0.40
   3   0 -19  495.55   12.13
  -3   0  19  477.32   11.03
  -3   0  18    2.10    0.66
  -3   0  17   90.01    4.15
  -3   0  16    0.72    0.49
  -3   0  15  393.98   10.06
   3   0 -14   -0.10    0.47
   3   0 -14    0.07    0.39
   3   0 -13   96.84    4.19
   3   0 -13   99.31    4.90
   3   0 -12    1.32    0.66
   3   0 -12    1.20    0.48
   3   0 -11 1139.74   22.56
   3   0 -10    0.67    0.53
  -3   0   9 3325.28   51.27
   3   0  -9 3064.77   53.28
  -3   0   8    8.08    0.83
   3   0  -8    0.24    0.40
  -3   0   7   65.63    2.48
  -3   0   6    0.28    0.20
  -3   0   6    0.69    0.28
  -3   0   5 1161.83   20.18
  -3   0   5 1209.82   20.06
  -3   0   4    1.67    0.36
  -3   0   4    1.22    0.35
  -3   0   3  569.98   10.97
  -3   0   3  557.76   11.19
  -3   0   3  588.25   10.91
  -3   0   2    1.28    0.36
  -3   0   2    0.46    0.19
  -3   0   1  734.51   13.78
  -3   0   1  776.73   13.77
  -3   0   0    0.28    0.22
  -3   0   0    0.27    0.20
  -3   0  -1 1763.00   27.87
  -3   0  -1 1631.60   27.49
  -3   0  -2    0.81    0.31
  -3   0  -2    0.13    0.20
  -3   0  -3 5071.95   78.38
  -3   0  -3 5041.49   78.59
  -3   0  -4    0.53    0.31
  -3   0  -4    0.40    0.28
  -3   0  -5  312.56    7.39
  -3   0  -6    0.99    0.39
  -3   0  -7  922.10   17.54
  -3   0  -7  915.85   18.11
  -3   0  -7  904.71   17.87
  -3   0  -8    0.55    0.37
  -3   0  -8    0.41    0.38
  -3   0  -8    0.32    0.36
  -3   0  -9  315.62    9.06
  -3   0  -9  326.99    9.06
  -3   0 -10    0.08    0.40
  -3   0 -10    0.41    0.37
  -3   0 -11  130.60    5.42
  -3   0 -11  118.02    5.35
  -3   0 -11  114.13    4.87
  -3   0 -12    0.47    0.46
  -3   0 -12    1.15    0.68
  -3   0 -12    0.36    0.46
  -3   0 -13  285.12    9.32
  -3   0 -13  308.73    8.92
  -3   0 -13  311.37    9.40
  -3   0 -14    0.81    0.56
  -3   0 -14    0.88    0.53
  -3   0 -14    1.26    0.68
  -3   0 -15   52.46    3.38
  -3   0 -15   51.46    3.16
  -3   0 -16   -0.07    0.39
  -3   0 -17  143.97    4.98
  -3   0 -18    0.19    0.29
   3  -1 -21    4.57    0.80
  -3   1  21    3.80    0.63
   3   1 -21    4.96    0.83
  -3   1  20  304.91    7.61
   3  -1 -20  330.92    8.59
   3   1 -20  315.86    8.38
  -3  -1  20  305.67    7.61
  -3   1  19    1.71    0.60
  -3  -1  19    1.49    0.55
   3  -1 -19    1.50    0.66
   3   1 -19    1.46    0.64
  -3  -1  18   92.38    4.07
  -3   1  18   85.52    3.94
  -3   1  17   54.99    3.19
  -3  -1  17   53.68    3.15
  -3  -1  16  404.04   10.29
  -3  -1  15  183.36    6.14
   3   1 -14  786.42   16.47
  -3  -1  14  798.65   16.08
   3  -1 -14  770.66   17.81
   3   1 -14  828.65   18.43
  -3   1  13    1.61    0.77
   3   1 -13    0.75    0.45
  -3  -1  13    1.39    0.51
  -3   1  13    0.79    0.40
   3  -1 -13    0.47    0.47
   3   1 -13    0.39    0.44
  -3   1  12   53.01    2.70
  -3  -1  12   48.80    2.65
  -3   1  12   48.95    2.65
   3  -1 -12   53.40    3.48
   3   1 -12   47.35    3.29
  -3  -1  11    6.25    0.90
  -3   1  11    4.09    0.74
  -3   1  11    3.41    0.67
   3  -1 -11    5.84    1.16
   3   1 -11    4.85    1.04
  -3  -1  10  821.15   15.77
  -3   1  10  805.56   15.48
   3   1 -10  789.02   17.15
   3   1  -9    0.46    0.50
  -3   1   9    0.72    0.32
  -3   1   8  503.21   10.12
   3   1  -8  491.23   11.23
  -3   1   7  177.47    4.70
   3   1  -7  169.49    5.40
  -3   1   6   88.77    3.68
  -3  -1   6   78.46    2.87
  -3   1   6   87.52    2.96
   3   1  -6   86.89    3.47
  -3   1   5    3.87    0.71
  -3  -1   5    4.44    0.56
  -3  -1   5    4.77    0.64
  -3   1   5    4.67    0.62
  -3   1   5    4.87    0.64
   3   1  -5    4.91    0.76
  -3  -1   4 1502.83   22.72
  -3   1   4 1349.73   22.95
  -3  -1   4 1418.06   22.36
  -3   1   4 1299.12   22.31
  -3   1   4 1271.62   22.65
  -3  -1   4 1217.52   22.66
  -3   1   4 1308.00   22.31
   3   1  -4 1311.70   22.88
  -3  -1   3  173.67    4.30
  -3  -1   3  173.39    4.28
  -3  -1   3  166.84    4.60
  -3   1   3  168.27    4.53
  -3   1   3  178.46    4.27
  -3   1   3  176.39    4.36
  -3  -1   2  767.83   14.03
  -3   1   2  778.69   14.46
  -3  -1   2  847.33   14.53
  -3   1   2  834.28   14.54
  -3  -1   2  793.87   14.20
  -3   1   2  792.35   14.11
  -3   1   2  866.41   14.48
  -3   1   1  863.94   15.73
  -3  -1   1  896.73   15.60
  -3   1   1  874.54   15.52
  -3  -1   0  771.70   13.30
  -3   1   0  696.19   13.11
  -3  -1  -1  331.27    6.98
  -3   1  -1  349.46    7.10
  -3   1  -1  331.08    6.88
  -3  -1  -2 2197.33   35.97
  -3   1  -2 2193.34   35.90
  -3   1  -2 2224.93   35.95
  -3  -1  -2 2319.10   36.01
  -3  -1  -3    0.85    0.35
  -3   1  -3    0.44    0.27
  -3  -1  -3    1.35    0.39
  -3   1  -4   75.99    2.83
  -3  -1  -4   76.94    2.96
  -3   1  -5   41.57    2.06
  -3  -1  -5   48.29    2.35
  -3   1  -5   45.84    2.32
  -3  -1  -6  739.52   14.86
  -3   1  -6  805.72   15.13
  -3  -1  -7    5.10    0.85
  -3  -1  -7    4.07    0.81
  -3  -1  -7    4.97    0.83
  -3   1  -7    4.09    0.72
  -3  -1  -7    3.73    0.72
  -3   1  -7    4.26    0.78
  -3   1  -7    3.86    0.82
  -3   1  -7    3.85    0.78
  -3  -1  -8 1350.49   23.36
  -3  -1  -8 1298.40   22.96
  -3  -1  -8 1216.15   23.27
  -3  -1  -8 1233.92   22.89
  -3   1  -8 1234.58   23.43
  -3   1  -8 1262.18   23.19
  -3  -1  -8 1224.20   23.20
  -3   1  -8 1185.87   23.03
  -3   1  -9   55.03    2.93
  -3  -1  -9   55.39    2.98
  -3  -1  -9   56.56    3.09
  -3  -1  -9   53.31    3.16
  -3   1  -9   54.53    3.24
  -3   1  -9   57.70    3.25
  -3  -1  -9   52.74    3.12
  -3   1 -10   15.69    1.58
  -3  -1 -10   13.48    1.56
  -3  -1 -10   19.88    2.00
  -3   1 -10   12.99    1.65
  -3  -1 -10   13.17    1.64
  -3   1 -10   15.91    1.77
  -3   1 -11    1.52    0.61
  -3   1 -11    0.66    0.47
  -3  -1 -11    2.07    0.73
  -3  -1 -11    1.06    0.56
  -3  -1 -11    1.68    0.72
  -3  -1 -11    0.85    0.58
  -3   1 -11    0.92    0.56
  -3  -1 -12  827.61   17.87
  -3  -1 -12  828.58   18.66
  -3   1 -12  847.15   18.75
  -3  -1 -12  878.83   18.73
  -3   1 -12  891.49   18.70
  -3   1 -12  857.48   17.45
  -3  -1 -13   44.53    3.28
  -3   1 -13   46.33    3.31
  -3  -1 -13   35.00    2.67
  -3   1 -13   39.29    2.84
  -3  -1 -13   38.78    3.01
  -3   1 -13   39.29    2.98
  -3   1 -13   38.18    2.61
  -3  -1 -14   71.38    4.22
  -3  -1 -14   83.32    4.11
  -3   1 -14   75.45    4.26
  -3   1 -14   74.77    3.99
  -3  -1 -14   81.07    4.38
  -3  -1 -15    1.79    0.66
  -3   1 -15    1.55    0.65
  -3  -1 -15    1.63    0.72
  -3   1 -16    8.69    1.27
  -3  -1 -16   10.98    1.38
  -3  -1 -16    7.84    1.27
  -3   1 -17   16.97    1.60
  -3  -1 -17   18.84    1.77
  -3   1 -18   22.25    1.61
  -3   2  21  171.63    4.63
  -3   2  20    8.28    1.01
   3   2 -20    9.54    1.18
  -3   2  19  240.32    6.72
   3   2 -19  230.94    7.06
   3  -2 -19  251.10    7.41
  -3   2  18    0.39    0.35
  -3  -2  18    0.98    0.46
   3  -2 -17  177.85    6.18
  -3  -2  17  159.05    5.72
  -3  -2  16    9.16    1.30
  -3   2  15  656.57   14.40
  -3  -2  15  653.45   14.37
  -3   2  14  222.35    8.98
  -3   2  14  229.82    6.96
  -3  -2  14  251.01    7.30
  -3   2  14  242.64    7.25
   3   2 -14  248.05    8.57
  -3   2  13  135.45    6.64
  -3   2  13  137.13    4.97
  -3   2  13  145.38    5.18
  -3  -2  13  133.54    5.00
   3  -2 -13  143.09    6.18
   3   2 -13  155.19    6.41
  -3   2  12  109.97    5.74
  -3   2  12  119.71    4.46
  -3  -2  12  106.37    4.25
  -3   2  12  112.80    4.30
   3   2 -12  117.22    5.40
  -3   2  11  261.03    8.92
  -3   2  11  259.48    6.95
  -3  -2  11  246.30    6.90
  -3   2  11  250.09    6.86
   3   2 -11  267.47    8.42
  -3   2  10    2.86    0.86
  -3   2  10    3.00    0.63
  -3  -2  10    2.66    0.60
  -3   2  10    4.22    0.73
   3   2 -10    3.45    0.87
  -3   2   9 1235.34   24.21
  -3  -2   9 1249.75   22.00
   3   2  -9 1275.73   23.76
  -3   2   8   51.36    3.15
   3   2  -8   53.86    3.08
  -3   2   8   54.33    2.52
  -3   2   7    7.71    1.14
  -3  -2   7    8.58    0.91
  -3   2   7    7.81    0.85
   3   2  -7    8.25    1.13
  -3   2   6  351.49    7.54
  -3   2   6  328.76    8.52
  -3  -2   6  349.93    7.58
  -3   2   6  346.12    7.58
   3   2  -6  346.94    8.54
  -3   2   5 1204.50   22.47
  -3  -2   5 1331.31   21.72
  -3   2   5 1243.83   21.82
  -3   2   5 1342.84   21.65
  -3   2   5 1210.66   21.55
   3   2  -5 1247.32   22.51
  -3   2   4    1.03    0.33
  -3   2   4    1.67    0.45
  -3   2   4    0.30    0.21
  -3   2   4    0.65    0.29
  -3  -2   4    0.24    0.22
  -3  -2   4    0.29    0.20
   3   2  -4    1.71    0.46
  -3   2   3  571.45   11.35
  -3   2   3  594.27   11.32
  -3   2   3  596.32   10.90
  -3  -2   3  567.83   10.95
  -3   2   3  619.75   11.26
  -3  -2   3  556.24   11.19
  -3   2   3  614.84   11.21
  -3   2   2   34.86    1.76
  -3  -2   2   35.34    1.63
  -3   2   2   33.97    1.71
  -3  -2   2   32.12    1.74
  -3  -2   2   33.69    1.63
  -3   2   2   35.48    1.73
  -3   2   2   37.18    1.65
  -3  -2   1  234.57    5.42
  -3   2   1  241.87    5.74
  -3  -2   1  236.37    5.55
  -3   2   1  239.39    5.48
  -3  -2   0    3.71    0.54
  -3   2   0    2.07    0.43
  -3  -2  -1  867.62   15.92
  -3   2  -1  943.45   15.99
  -3  -2  -2   20.47    1.37
  -3  -2  -2   17.79    1.19
  -3   2  -2   19.23    1.25
  -3   2  -3  909.19   16.44
  -3  -2  -3  947.92   16.56
  -3   2  -4   59.42    2.54
  -3  -2  -4   56.07    2.47
  -3  -2  -5  424.58    8.98
  -3   2  -5  381.13    8.75
  -3   2  -6  311.15    7.67
  -3  -2  -6  312.33    7.79
  -3  -2  -6  319.26    7.67
  -3   2  -6  325.57    7.81
  -3   2  -7  758.29   15.12
  -3  -2  -7  791.22   15.25
  -3   2  -7  773.75   15.27
  -3  -2  -7  798.55   15.38
  -3   2  -8   71.35    3.42
  -3  -2  -8   73.79    3.49
  -3   2  -8   73.52    3.62
  -3   2  -8   71.74    3.36
  -3  -2  -8   70.19    3.41
  -3  -2  -8   81.86    3.58
  -3   2  -9   72.53    3.49
  -3  -2  -9   74.90    3.67
  -3   2  -9   67.24    3.40
  -3  -2  -9   72.94    3.56
  -3   2  -9   85.73    4.06
  -3  -2  -9   76.21    3.86
  -3  -2  -9   76.80    4.07
  -3   2 -10   32.04    2.31
  -3  -2 -10   27.45    2.30
  -3   2 -10   30.87    2.50
  -3  -2 -10   29.50    2.31
  -3  -2 -10   26.40    2.33
  -3  -2 -10   29.76    2.36
  -3  -2 -10   27.79    2.54
  -3   2 -11  301.32    8.58
  -3  -2 -11  323.75    9.14
  -3   2 -11  325.71    9.45
  -3  -2 -11  326.32    9.55
  -3  -2 -11  325.63    9.34
  -3  -2 -11  330.23    9.99
  -3  -2 -12   51.88    3.23
  -3   2 -12   49.79    3.33
  -3  -2 -12   46.75    3.23
  -3  -2 -12   48.80    3.35
  -3   2 -12   41.49    2.78
  -3  -2 -13  452.40   11.71
  -3  -2 -13  486.11   12.50
  -3   2 -13  487.21   11.58
  -3  -2 -14    7.06    1.22
  -3   2 -14    8.65    1.37
  -3  -2 -14    9.14    1.48
  -3   2 -14    9.22    1.29
  -3   2 -15   16.79    1.82
  -3  -2 -15   17.75    1.92
  -3  -2 -16    0.97    0.56
  -3   2 -16    1.42    0.57
  -3   2 -17   46.04    2.56
  -3  -2 -17   43.54    2.63
  -3   2 -18   79.38    3.04
  -3   3  20  145.49    4.38
  -3   3  19    0.89    0.42
  -3   3  18   46.69    3.11
   3  -3 -17  121.53    4.98
  -3   3  17  141.72    5.92
  -3   3  16  405.93   11.60
   3  -3 -16  405.01   10.76
  -3   3  15  224.86    6.97
   3  -3 -15  221.03    7.32
  -3   3  15  207.19    7.78
  -3   3  14  815.42   16.88
   3  -3 -14  825.21   17.55
  -3  -3  14  795.17   16.80
  -3   3  14  788.70   18.32
  -3   3  13  142.41    6.76
  -3   3  13  167.74    5.74
  -3  -3  13  166.69    5.78
   3  -3 -13  160.46    6.07
  -3   3  13  165.09    5.65
  -3   3  13  157.24    6.51
  -3   3  12   28.30    2.80
  -3   3  12   27.72    2.52
  -3   3  12   30.72    2.22
  -3  -3  12   31.28    2.30
  -3   3  12   28.50    2.15
   3   3 -12   32.63    2.84
  -3   3  11  176.60    7.10
  -3   3  11  168.91    5.62
  -3   3  11  173.63    5.60
  -3   3  11  171.63    6.49
   3   3 -11  186.68    6.93
  -3   3  10  884.91   19.67
  -3   3  10  916.76   19.00
  -3   3  10  861.64   17.25
  -3  -3  10  891.01   20.33
  -3   3  10  980.25   17.83
  -3  -3  10  908.74   17.83
   3   3 -10  951.08   19.54
  -3   3   9    2.81    0.85
  -3  -3   9    2.14    0.79
  -3   3   9    2.50    0.72
  -3   3   9    2.54    0.60
  -3  -3   9    1.43    0.50
   3   3  -9    1.93    0.69
  -3   3   8  905.91   18.82
  -3  -3   8  884.49   17.24
  -3  -3   8  887.48   19.21
  -3   3   8  917.39   17.03
  -3   3   8  900.29   18.13
  -3   3   7  167.46    5.88
  -3   3   7  187.50    5.21
   3   3  -7  171.70    5.88
  -3   3   6    1.34    0.41
   3   3  -6    1.83    0.57
  -3   3   5   81.50    3.53
  -3   3   5   83.91    3.53
  -3   3   5   92.64    3.21
   3   3  -5   90.96    3.66
  -3   3   4  237.73    6.56
  -3   3   4  248.48    6.53
  -3   3   3   55.19    2.62
  -3   3   3   52.58    2.51
  -3   3   3   57.50    2.38
  -3   3   2 1166.42   20.69
  -3   3   2 1155.24   20.34
  -3   3   2 1185.28   20.08
  -3   3   1  376.58    8.31
  -3   3   0   21.17    1.43
  -3   3   0    6.78    0.85
  -3   3  -1   56.12    2.61
  -3   3  -1   62.70    2.58
  -3   3  -2 1424.63   24.95
  -3   3  -3   81.70    3.45
  -3   3  -4  365.63    9.02
  -3  -3  -5  455.99    9.91
  -3  -3  -5  453.78    9.73
  -3   3  -5  431.49    9.83
  -3  -3  -6  475.50   10.51
  -3   3  -6  460.58   10.59
  -3  -3  -6  485.59   10.73
  -3  -3  -7    2.09    0.60
  -3   3  -7    2.90    0.69
  -3  -3  -7    2.51    0.76
  -3  -3  -8 1480.50   26.91
  -3   3  -8 1522.29   26.95
  -3  -3  -8 1507.23   28.32
  -3  -3  -8 1541.21   28.18
  -3   3  -9  370.54    9.27
  -3  -3  -9  341.16    9.28
  -3   3  -9  337.66    9.16
  -3  -3  -9  353.01   10.18
  -3   3 -10   22.06    1.96
  -3  -3 -10   23.09    2.39
  -3   3 -11    4.00    0.90
  -3  -3 -11    2.48    0.79
  -3  -3 -11    2.48    0.81
  -3  -3 -11    2.68    0.89
  -3  -3 -12  412.39   11.27
  -3  -3 -12  406.12   11.75
  -3   3 -12  404.96   10.29
  -3   3 -13    2.25    0.71
  -3  -3 -13    1.79    0.75
  -3  -3 -14  252.70    8.01
  -3   3 -14  227.20    7.03
  -3   3 -15  104.82    4.48
  -3  -3 -15   91.12    4.39
  -3   3 -16   -0.06    0.37
  -3  -3 -16    0.75    0.45
  -3   3 -17  106.62    3.85
  -3  -3 -17  104.36    4.03
  -3   4  20    0.28    0.23
  -3   4  19  189.17    5.82
  -3   4  19  176.07    5.17
  -3   4  18   69.58    3.64
  -3   4  17   29.55    2.51
  -3   4  17   27.38    2.07
   3  -4 -17   28.33    2.22
   3  -4 -16   77.73    3.93
  -3   4  16   74.33    3.63
  -3   4  16   77.37    4.33
   3  -4 -15  374.92   10.17
  -3   4  15  364.58   10.85
  -3   4  15  374.51    9.70
   3  -4 -14   57.88    3.55
  -3   4  14   62.32    3.42
   3  -4 -13   12.43    1.64
  -3   4  13   12.95    1.83
  -3   4  13   14.44    1.59
  -3   4  12  528.39   14.24
  -3   4  12  581.39   12.75
   3  -4 -12  534.39   13.24
  -3   4  12  574.53   12.66
  -3   4  12  525.66   13.83
  -3   4  11   61.60    4.05
  -3   4  11   64.99    3.33
   3  -4 -11   72.30    3.87
  -3   4  11   73.66    3.49
  -3  -4  11   68.18    4.63
  -3   4  11   62.56    3.88
  -3   4  10  200.22    7.42
  -3  -4  10  209.04    8.27
  -3   4  10  227.24    6.60
   3  -4 -10  214.38    7.01
  -3   4  10  219.73    7.53
  -3   4   9  262.79    8.42
  -3   4   9  254.14    8.19
  -3   4   9  271.02    7.33
   3  -4  -9  282.08    8.00
  -3  -4   9  278.87    9.29
  -3   4   8   79.48    4.08
  -3   4   8   78.48    4.02
  -3   4   8   84.36    3.50
   3  -4  -8   81.52    3.77
  -3  -4   8   79.22    4.41
  -3  -4   8   87.25    3.88
  -3   4   7    2.08    0.66
  -3   4   7    1.76    0.61
  -3   4   7    1.56    0.47
  -3  -4   7    1.89    0.57
  -3   4   6  549.90   12.82
  -3   4   6  562.23   12.70
  -3   4   6  555.50   12.72
   3  -4  -6  581.63   12.23
  -3   4   6  593.01   11.71
  -3  -4   6  545.06   12.26
  -3   4   5  953.20   19.04
  -3   4   5  945.33   18.80
   3  -4  -5  998.59   18.39
  -3   4   5  951.93   18.96
  -3  -4   5  986.49   18.78
  -3   4   5  958.57   17.92
  -3   4   4   41.10    2.49
  -3   4   4   39.43    2.36
  -3  -4   4   42.81    2.49
  -3   4   3  307.68    7.92
  -3   4   3  306.25    7.65
  -3   4   2  129.04    4.52
  -3   4   2  126.94    4.26
  -3   4   1   40.02    2.31
  -3   4   0   31.45    2.01
  -3   4  -1  957.44   18.72
  -3   4  -1  991.51   18.49
  -3   4  -2   23.77    1.89
  -3   4  -2   25.82    1.98
  -3  -4  -2   24.52    2.02
  -3   4  -3  395.07    9.82
  -3   4  -4  610.18   13.81
  -3   4  -4  634.94   13.13
  -3   4  -5    8.84    1.31
  -3   4  -5    7.55    1.09
  -3  -4  -5    9.52    1.40
  -3   4  -6  204.02    7.04
  -3   4  -6  215.67    6.55
  -3  -4  -6  216.05    7.29
  -3   4  -7  419.39   10.36
  -3  -4  -7  430.20   11.49
  -3   4  -8  153.54    5.36
  -3   4  -8  146.91    5.47
  -3  -4  -8  149.31    6.29
  -3  -4  -8  147.72    6.07
  -3   4  -9   92.19    4.06
  -3   4  -9   87.66    4.18
  -3  -4  -9   99.78    4.99
  -3   4 -10  169.25    5.80
  -3   4 -10  160.70    5.97
  -3  -4 -10  167.71    6.85
  -3  -4 -11  120.24    5.77
  -3   4 -11  114.00    4.66
  -3  -4 -12   45.05    3.16
  -3  -4 -12   45.02    3.46
  -3   4 -12   49.26    2.91
  -3  -4 -13  182.60    6.68
  -3  -4 -13  183.10    7.15
  -3   4 -13  181.84    5.96
  -3  -4 -14    4.50    1.05
  -3  -4 -15   23.90    2.05
  -3   4 -16   56.22    2.76
  -3  -4 -16   55.62    2.92
  -3   4 -17   90.12    3.18
  -3  -4 -17   88.38    3.39
  -3   5  19   74.67    3.05
  -3   5  19   68.38    2.65
  -3   5  18    9.06    1.20
  -3   5  17  154.63    5.63
  -3   5  17  136.75    4.71
  -3   5  16  163.34    6.17
  -3   5  16  155.24    5.26
   3  -5 -16  148.69    5.59
  -3   5  15   19.44    2.15
  -3   5  15   17.64    1.71
   3  -5 -15   16.28    1.82
  -3   5  14  204.05    7.58
  -3   5  14  221.55    6.84
   3  -5 -14  204.95    7.20
  -3   5  13  149.32    6.34
  -3   5  13  150.18    5.45
   3  -5 -12  106.67    5.04
  -3   5  12  107.59    5.36
  -3   5  12  111.41    4.59
  -3  -5  12  102.94    6.06
   3  -5 -11   46.50    3.21
  -3   5  11   44.10    3.31
  -3   5  11   42.71    2.71
  -3  -5  11   46.48    3.95
  -3   5  10  375.56   11.11
   3  -5 -10  383.30   10.51
  -3   5  10  378.80   11.09
   3   5 -10  407.42   10.98
  -3   5  10  384.24   11.07
  -3  -5  10  402.91   12.40
  -3   5   9  180.03    7.01
   3  -5  -9  206.56    6.91
  -3   5   9  182.16    6.95
  -3   5   9  186.85    7.03
   3   5  -9  197.93    6.95
  -3  -5   9  181.59    7.61
   3  -5  -8  316.29    8.95
  -3   5   8  303.07    9.37
  -3   5   8  328.67    9.51
  -3   5   8  312.50    9.42
  -3  -5   8  306.99    9.98
   3   5  -8  320.09    9.16
  -3   5   7  138.51    5.70
  -3   5   7  136.70    5.61
  -3   5   7  144.97    5.85
   3   5  -7  150.02    5.62
  -3  -5   7  158.30    5.73
   3  -5  -7  155.65    5.62
  -3   5   6    1.35    0.52
  -3   5   6    1.52    0.62
   3  -5  -6    0.62    0.43
  -3   5   5  169.43    6.08
  -3   5   5  170.75    5.96
  -3   5   5  183.93    6.35
   3  -5  -5  185.65    6.04
  -3   5   4  320.21    8.75
  -3   5   4  297.82    8.24
  -3   5   4  318.67    8.76
  -3  -5   4  309.67    8.57
  -3   5   3  164.85    5.71
  -3   5   3  159.45    5.39
  -3   5   3  159.08    5.71
  -3  -5   3  164.87    5.86
  -3  -5   3  176.04    5.95
  -3   5   2  416.66   10.19
  -3   5   2  412.73   10.33
  -3  -5   2  442.56   10.65
  -3  -5   2  405.69   10.47
  -3   5   1  733.53   15.17
  -3   5   1  741.43   15.61
  -3  -5   1  728.91   15.65
  -3  -5   1  761.30   16.08
  -3   5   0   38.88    2.60
  -3  -5   0   41.07    2.73
  -3  -5   0   42.77    2.86
  -3   5   0   38.40    2.46
  -3   5  -1  250.24    7.36
  -3  -5  -1  230.34    7.54
  -3  -5  -1  240.69    7.39
  -3   5  -2  791.65   16.50
  -3  -5  -2  774.36   16.56
  -3   5  -3   11.94    1.52
  -3   5  -4  262.46    8.22
  -3   5  -4  267.07    7.54
  -3   5  -5  239.20    8.03
  -3   5  -5  253.99    7.41
  -3  -5  -5  254.97    8.37
  -3   5  -6  156.78    6.32
  -3   5  -6  157.53    5.64
  -3  -5  -6  159.82    6.52
  -3   5  -7    5.81    1.22
  -3   5  -7    7.38    1.17
  -3  -5  -7    5.15    1.22
  -3   5  -8  639.94   14.37
  -3  -5  -8  658.57   16.18
  -3   5  -9  279.31    8.22
  -3  -5  -9  276.30    9.57
  -3  -5  -9  282.15    9.30
  -3   5 -10   32.92    2.48
  -3  -5 -10   29.79    2.78
  -3  -5 -11  142.27    6.32
  -3  -5 -12   44.72    3.06
  -3  -5 -12   44.42    3.37
  -3   5 -12   44.62    2.62
  -3  -5 -13   53.28    3.24
  -3  -5 -13   52.09    3.51
  -3  -5 -14  120.92    4.80
  -3  -5 -15   98.65    3.96
  -3   5 -16    5.15    0.73
  -3  -5 -16    5.58    0.84
  -3  -5 -16    6.45    0.89
  -3   6  17   87.48    3.66
  -3   6  17   87.06    3.20
  -3   6  16   37.64    2.52
  -3   6  16   32.05    2.02
  -3   6  15  352.70    9.80
  -3   6  15  374.25    8.95
   3  -6 -15  366.15    9.71
  -3   6  14    1.49    0.54
  -3   6  14    2.70    0.83
   3  -6 -14    1.25    0.70
  -3   6  13    9.22    1.52
  -3   6  13   11.84    1.40
   3  -6 -13   10.77    1.60
  -3   6  12  460.05   12.34
  -3   6  12  450.30   10.84
  -3  -6  12  449.62   13.72
   3  -6 -12  436.70   11.94
  -3   6  11   21.94    2.34
  -3  -6  11   22.66    2.75
   3  -6 -11   22.28    2.31
  -3   6  10   99.26    5.06
  -3  -6  10   96.71    5.66
   3  -6 -10  100.50    4.99
  -3   6   9   44.85    3.33
  -3  -6   9   40.79    3.54
   3  -6  -9   44.65    3.23
  -3   6   8  245.01    8.33
  -3  -6   8  226.91    8.69
   3  -6  -8  249.94    8.23
  -3  -6   8  253.66    8.15
  -3   6   7    3.62    0.91
  -3   6   7    3.79    0.95
  -3   6   7    2.89    0.90
   3  -6  -7    2.03    0.73
  -3  -6   7    1.56    0.68
  -3   6   6  275.88    8.69
  -3   6   6  270.25    8.31
  -3   6   6  275.25    8.77
   3  -6  -6  292.09    8.78
  -3  -6   6  295.66    8.80
  -3   6   5  349.87    9.82
  -3   6   5  333.10    9.77
   3  -6  -5  349.73    9.82
  -3  -6   5  348.92    9.89
  -3   6   4    3.23    0.85
  -3   6   4    4.02    1.00
  -3  -6   4    3.99    0.96
  -3   6   3  421.90   10.83
  -3   6   3  425.65   11.14
  -3  -6   3  435.84   11.48
  -3   6   2  350.71    9.49
  -3   6   2  356.94    9.84
  -3  -6   2  358.73   10.17
  -3   6   1   52.63    3.28
  -3  -6   1   53.04    3.50
  -3   6   1   52.25    3.12
  -3   6   0  355.29    9.82
  -3  -6   0  364.68   10.08
  -3   6  -1  170.53    6.28
  -3  -6  -1  169.39    6.42
   3  -6   2    0.27    0.43
  -3  -6  -2    2.10    0.78
  -3  -6  -3  344.71    9.95
  -3   6  -4  829.66   18.60
  -3   6  -4  833.64   17.41
  -3   6  -5    4.18    0.91
  -3  -6  -5    3.08    0.98
  -3   6  -6  208.81    6.82
  -3  -6  -6  223.77    8.26
  -3   6  -7  264.58    7.82
  -3  -6  -7  260.96    9.20
  -3   6  -8   36.55    2.57
  -3  -6  -8   30.61    2.96
  -3   6  -9   65.17    3.46
  -3  -6  -9   65.14    4.34
  -3  -6  -9   63.76    4.07
  -3  -6 -10  142.84    6.23
  -3  -6 -11   86.62    4.68
  -3  -6 -12  165.28    5.87
  -3  -6 -12  167.94    6.46
  -3  -6 -13  341.27    8.82
  -3  -6 -13  348.06    9.56
  -3  -6 -14   11.94    1.35
  -3  -6 -14   10.69    1.21
  -3   7  16   91.66    3.46
  -3   7  16   86.93    2.95
  -3   7  15    6.44    0.99
   3  -7 -15    5.42    0.94
  -3   7  15    4.55    0.71
  -3   7  14   60.55    3.25
  -3   7  14   56.96    2.70
   3  -7 -14   55.70    3.21
  -3   7  13  286.92    8.26
   3  -7 -13  248.11    8.02
  -3  -7  12    3.02    1.05
  -3   7  12    2.23    0.73
   3  -7 -12    2.94    0.93
  -3   7  11  251.73    8.21
  -3  -7  11  257.29    9.41
   3  -7 -11  250.29    8.43
  -3   7  10  137.20    5.83
   3  -7 -10  128.14    6.02
  -3  -7  10  132.96    6.55
   3  -7 -10  132.24    5.90
  -3   7   9   42.73    3.20
   3  -7  -9   45.14    3.49
  -3  -7   9   42.65    3.61
   3  -7  -9   42.85    3.28
  -3   7   8  164.90    6.53
   3  -7  -8  154.61    6.81
   3  -7  -8  150.12    6.41
  -3   7   7  293.76    9.20
   3  -7  -7  286.52    9.75
   3  -7  -7  287.34    9.31
  -3   7   6   29.80    2.63
   3  -7  -6   38.90    3.27
   3  -7  -6   33.16    2.84
  -3  -7   6   29.12    2.64
  -3   7   5  581.95   14.15
   3  -7  -5  579.82   15.00
   3  -7  -5  566.80   14.30
  -3  -7   5  575.24   14.39
  -3   7   4  145.97    5.99
   3  -7  -4  141.33    6.45
  -3  -7   4  147.47    6.25
  -3   7   3   11.59    1.63
  -3  -7   3   15.71    1.97
  -3   7   2   30.36    2.58
  -3   7   1  600.99   14.36
  -3   7   0  115.15    5.18
   3  -7   1   79.78    4.62
   3  -7   2  121.11    5.78
   3  -7   3   73.99    4.42
  -3   7  -3   76.06    3.73
  -3  -7  -3   75.72    4.26
  -3  -7  -4    0.55    0.52
  -3  -7  -4    0.90    0.67
  -3   7  -5  460.19   11.17
  -3  -7  -5  467.90   12.21
  -3  -7  -5  474.85   13.21
  -3  -7  -6  134.60    5.70
  -3  -7  -6  132.72    6.28
  -3  -7  -7  168.00    6.39
  -3  -7  -7  161.40    6.95
  -3  -7  -8  146.65    5.88
  -3  -7  -8  155.82    6.75
  -3  -7  -8  168.90    6.66
  -3  -7  -9  106.27    4.78
  -3  -7  -9  104.69    5.08
  -3  -7 -10   17.85    1.89
  -3  -7 -10   23.24    2.26
  -3  -7 -11  225.84    7.03
  -3  -7 -11  226.00    7.37
  -3  -7 -12   68.39    3.38
  -3  -7 -12   70.46    3.56
  -3  -7 -13   43.89    2.45
  -3   8  14   66.09    2.80
  -3   8  13    1.64    0.55
  -3   8  12  270.92    7.47
  -3   8  11  174.03    5.91
  -3   8  10   45.73    2.95
  -3  -8  10   46.57    3.44
  -3   8   9  154.91    5.81
   3  -8  -9  143.94    6.14
  -3   8   8  133.89    5.45
   3  -8  -8  120.09    5.69
  -3   8   7    0.08    0.40
   3  -8  -7    0.31    0.50
  -3   8   6  154.18    6.01
   3  -8  -6  137.15    6.31
  -3   8   5   10.21    1.50
   3  -8  -5    8.43    1.56
  -3   8   4    2.30    0.75
   3  -8  -4    1.88    0.85
  -3   8   3   52.92    3.38
   3  -8  -3   52.28    3.81
  -3   8   2  142.28    5.80
   3  -8  -2  149.62    6.58
   3  -8  -2  143.77    6.56
   3  -8  -1   16.49    2.15
   3  -8   0  226.99    8.34
   3  -8   1   72.20    4.43
   3  -8   2    2.08    0.86
  -3  -8  -3  176.55    7.16
   3  -8   3  178.79    7.12
  -3  -8  -4  390.55   11.35
   3  -8   4  377.51   11.01
  -3  -8  -5   19.31    2.27
  -3  -8  -6   88.07    4.73
  -3  -8  -7   51.87    3.52
  -3  -8  -8  104.74    4.41
  -3  -8  -8  112.58    5.14
  -3  -8  -8   98.96    4.58
  -3  -8  -9   10.25    1.31
  -3  -8  -9    6.69    1.14
  -3  -8 -10  346.50    8.51
  -3  -8 -10  325.05    8.60
  -3  -8 -11    5.05    0.82
  -3  -8 -11    4.55    0.83
  -3   9  11  232.66    5.91
  -3   9  10    5.70    0.85
  -3   9   9    1.23    0.48
   3  -9  -8    0.42    0.44
   3  -9  -8    0.38    0.39
  -3   9   8    0.41    0.33
   3  -9  -7  287.33    8.47
   3  -9  -7  268.69    8.42
  -3   9   6   11.31    1.40
   3  -9  -6    9.51    1.44
   3  -9  -6    9.40    1.49
  -3   9   5  374.54    9.45
   3  -9  -5  362.81   10.18
   3  -9  -5  356.51   10.32
   3  -9  -4  111.01    5.12
   3  -9  -4  112.15    5.26
   3  -9  -3   35.61    2.84
   3  -9  -3   33.68    2.84
   3  -9  -2   59.34    3.75
   3  -9  -2   58.79    3.78
   3  -9  -1  747.74   17.03
   3  -9  -1  739.45   17.12
   3  -9   0   17.70    2.04
   3  -9   0   17.68    2.06
   3  -9   1  102.49    4.96
  -3  -9  -2  109.13    4.99
   3  -9   2  114.13    5.19
  -3  -9  -3  110.26    4.94
   3  -9   3  113.22    5.08
   3  -9   4   40.65    2.87
  -3  -9  -4   42.14    2.91
  -3  -9  -5  252.06    7.71
  -3  -9  -6    5.68    1.05
  -3  -9  -6    6.80    1.04
  -3  -9  -7   39.14    2.37
  -3  -9  -8   52.88    2.62
   3 -10  -5   12.30    1.34
   3 -10  -5   12.62    1.38
   3 -10  -4    5.89    1.02
   3 -10  -4    6.75    1.04
   3 -10  -3    2.65    0.70
   3 -10  -3    4.13    0.85
   3 -10  -2  269.44    7.67
   3 -10  -2  284.76    7.75
   3 -10  -1    1.43    0.50
   3 -10  -1    1.09    0.54
  -3 -10   1    0.78    0.43
   3 -10   0  264.72    7.47
  -3 -10   0  257.85    7.14
   3 -10   0  268.90    7.51
   3 -10   1   19.47    1.77
   3 -10   1   23.47    1.92
  -3 -10  -1   19.48    1.68
   3 -10   2    1.94    0.60
   3 -10   2    0.77    0.46
  -3 -10  -2    0.60    0.37
  -3 -10  -3    0.98    0.42
  -4   0  21    0.44    0.32
   4   0 -21    0.69    0.37
  -4   0  20  126.00    4.22
   4   0 -20  127.66    4.68
  -4   0  19    0.29    0.35
  -4   0  18  408.04   10.05
  -4   0  17   -0.07    0.32
  -4   0  16  291.75    8.29
  -4   0  15    0.14    0.34
  -4   0  14  101.77    4.33
  -4   0  13    0.30    0.29
  -4   0  13    0.13    0.27
   4   0 -13    0.21    0.47
  -4   0  12  290.70    8.21
  -4   0  12  295.76    7.78
   4   0 -12  289.75    9.35
  -4   0  11    0.26    0.31
  -4   0  11    0.38    0.30
   4   0 -11    0.93    0.61
  -4   0  10    2.66    0.60
   4   0 -10    2.80    0.85
  -4   0   9    0.42    0.27
   4   0  -9    0.15    0.40
  -4   0   8  949.32   17.93
  -4   0   8  988.45   17.91
  -4   0   8  972.13   18.34
   4   0  -8  950.38   19.23
  -4   0   7    0.71    0.33
  -4   0   7    1.08    0.42
  -4   0   7    0.72    0.39
   4   0  -7    0.13    0.33
  -4   0   6 1832.67   30.95
  -4   0   6 1802.54   32.01
   4   0  -6 1804.10   32.02
  -4   0   5    0.05    0.19
  -4   0   5    0.61    0.34
  -4   0   5    0.41    0.33
  -4   0   5    0.27    0.31
  -4   0   5    0.09    0.17
  -4   0   4    8.56    1.00
  -4   0   4    7.70    0.91
  -4   0   3    0.54    0.32
  -4   0   3    1.04    0.45
  -4   0   3    0.71    0.28
  -4   0   2 1597.37   27.65
  -4   0   2 1670.91   27.71
  -4   0   1    0.14    0.20
  -4   0   1    0.27    0.18
  -4   0   0 2396.99   39.33
  -4   0  -1    0.14    0.24
  -4   0  -2  546.94   11.41
  -4   0  -3    0.40    0.28
  -4   0  -3    0.19    0.26
  -4   0  -4  233.98    6.35
  -4   0  -4  220.22    6.15
  -4   0  -4  235.45    6.52
  -4   0  -5    0.12    0.25
  -4   0  -5    0.12    0.26
  -4   0  -6  382.46    9.35
  -4   0  -6  391.34    9.54
  -4   0  -7    0.18    0.34
  -4   0  -7    0.40    0.36
  -4   0  -7    1.84    0.64
  -4   0  -7    1.71    0.66
  -4   0  -8  216.27    6.93
  -4   0  -8  237.01    7.12
  -4   0  -9    0.22    0.42
  -4   0  -9    0.72    0.43
  -4   0  -9    0.08    0.30
  -4   0 -10  359.10    9.89
  -4   0 -10  376.76   10.33
  -4   0 -11    0.71    0.53
  -4   0 -11    0.26    0.41
  -4   0 -12  161.89    6.08
  -4   0 -12  172.83    6.50
  -4   0 -13    1.02    0.55
  -4   0 -13    0.17    0.34
  -4   0 -14   64.32    3.49
  -4   0 -15    0.20    0.44
  -4   0 -16  696.59   14.15
  -4   0 -17    0.27    0.29
  -4   1  21   18.34    1.45
  -4   1  21   15.03    1.17
   4  -1 -21   17.08    1.38
   4   1 -21   17.99    1.40
  -4  -1  21   17.65    1.41
  -4   1  20   18.13    1.46
   4   1 -20   19.48    1.69
   4  -1 -20   20.73    1.73
  -4   1  19  289.06    7.61
  -4  -1  19  289.70    7.64
   4  -1 -19  293.03    7.82
  -4   1  18    1.15    0.51
  -4  -1  18    1.43    0.57
  -4   1  17  126.80    4.95
  -4  -1  17  125.54    4.97
  -4   1  16    4.49    0.94
  -4  -1  16    3.37    0.84
  -4   1  15   54.43    3.17
  -4  -1  15   52.07    3.09
  -4  -1  14   10.64    1.34
  -4  -1  13 1020.44   20.35
  -4  -1  13 1112.75   21.15
  -4   1  13 1153.80   21.38
   4  -1 -13 1085.93   23.08
   4   1 -13 1069.55   23.06
  -4   1  12    4.72    1.22
  -4  -1  12    7.72    1.17
  -4  -1  12    5.46    0.92
  -4   1  12    5.62    1.04
   4  -1 -12    7.21    1.42
   4   1 -12    5.68    1.25
  -4   1  11  170.16    7.14
  -4  -1  11  165.35    5.44
  -4   1  11  175.83    5.69
  -4   1  11  178.80    5.93
  -4  -1  11  200.17    6.22
   4  -1 -11  199.50    7.36
   4   1 -11  180.09    6.84
  -4   1  10   50.29    3.54
  -4   1  10   64.97    3.20
  -4  -1  10   55.84    2.80
  -4  -1  10   65.19    3.24
  -4   1  10   57.69    2.96
   4  -1 -10   58.61    3.67
   4   1 -10   55.69    3.46
  -4  -1   9   23.38    1.70
  -4  -1   9   20.70    1.74
  -4   1   9   20.93    1.72
  -4   1   9   17.71    1.52
  -4   1   9   19.49    1.63
   4   1  -9   16.21    1.76
  -4   1   8   58.80    2.83
  -4  -1   8   51.89    2.74
  -4   1   8   57.10    2.82
  -4   1   8   54.31    2.65
   4   1  -8   49.53    2.98
  -4  -1   7  478.90   10.47
  -4   1   7  446.47   10.67
  -4  -1   7  432.52   10.58
  -4   1   7  459.15   10.24
   4   1  -7  464.83   11.03
  -4  -1   6    2.04    0.51
  -4   1   6    2.55    0.56
  -4  -1   6    3.10    0.63
  -4   1   6    1.69    0.47
  -4   1   6    1.84    0.54
  -4  -1   6    2.74    0.67
  -4  -1   5  673.03   12.67
  -4   1   5  621.23   12.54
  -4   1   5  627.89   12.54
  -4  -1   5  663.08   12.79
  -4   1   5  629.24   12.99
  -4  -1   5  590.80   12.93
  -4  -1   5  622.75   12.55
  -4   1   5  652.19   12.55
  -4  -1   4   10.57    1.15
  -4  -1   4   13.45    1.20
  -4   1   4    8.89    1.04
  -4   1   4   11.53    1.15
  -4   1   4   14.42    1.29
  -4  -1   4    8.78    0.99
  -4   1   4    9.12    0.98
  -4  -1   3  597.02   12.02
  -4   1   3  562.42   12.23
  -4   1   3  669.00   12.71
  -4  -1   3  565.66   12.36
  -4  -1   3  674.00   12.34
  -4   1   3  614.94   12.03
  -4  -1   2   40.10    2.11
  -4   1   2   38.91    2.18
  -4  -1   2   39.35    2.20
  -4   1   2   41.38    2.20
  -4  -1   1 1732.12   29.53
  -4   1   1 1676.62   29.73
  -4  -1   1 1830.48   29.86
  -4   1   1 1820.58   29.65
  -4  -1   0  109.09    3.79
  -4   1   0  114.04    3.92
  -4  -1  -1  525.18   10.55
  -4   1  -1  450.59   10.19
  -4  -1  -2  337.35    8.07
  -4   1  -2  338.64    7.97
  -4  -1  -3 1472.39   26.59
  -4  -1  -3 1502.21   26.33
  -4   1  -3 1535.60   26.57
  -4   1  -4   26.53    1.85
  -4  -1  -4   23.57    1.81
  -4   1  -4   28.72    2.00
  -4  -1  -4   29.24    1.93
  -4   1  -4   28.15    1.90
  -4   1  -4   25.19    1.86
  -4   1  -4   25.71    1.89
  -4  -1  -4   22.71    1.82
  -4  -1  -5  655.00   14.40
  -4   1  -5  663.04   14.43
  -4   1  -5  780.83   14.83
  -4   1  -5  681.18   14.46
  -4   1  -5  765.29   14.85
  -4  -1  -5  777.63   14.98
  -4  -1  -5  722.07   14.50
  -4  -1  -6   22.54    1.88
  -4   1  -6   24.59    1.96
  -4  -1  -6   22.52    1.83
  -4   1  -6   21.84    1.83
  -4  -1  -6   21.90    1.89
  -4   1  -6   24.04    1.96
  -4  -1  -7   61.44    3.25
  -4  -1  -7   52.21    3.02
  -4   1  -7   62.93    3.24
  -4  -1  -7   55.32    2.99
  -4   1  -7   63.61    3.32
  -4   1  -7   56.76    3.23
  -4  -1  -7   54.01    3.18
  -4  -1  -8    3.47    0.82
  -4  -1  -8    5.01    0.99
  -4  -1  -8    3.81    0.87
  -4   1  -9  495.01   11.67
  -4  -1  -9  464.88   11.66
  -4  -1  -9  465.65   11.68
  -4  -1  -9  513.34   12.18
  -4   1  -9  515.91   12.27
  -4   1  -9  494.23   12.12
  -4   1 -10  100.88    4.39
  -4  -1 -10   94.42    4.42
  -4  -1 -10  101.61    4.60
  -4   1 -11  242.65    7.34
  -4  -1 -11  225.27    7.50
  -4   1 -11  238.53    7.64
  -4  -1 -11  254.55    8.06
  -4  -1 -12    9.73    1.42
  -4   1 -12    7.96    1.30
  -4  -1 -12    8.13    1.39
  -4   1 -12    8.01    1.23
  -4   1 -13    1.26    0.52
  -4   1 -13    1.73    0.65
  -4  -1 -13    2.02    0.73
  -4  -1 -13    2.30    0.73
  -4  -1 -14    0.50    0.47
  -4   1 -14   -0.07    0.44
  -4  -1 -14    0.46    0.47
  -4  -1 -15  114.91    4.52
  -4   1 -15  122.05    4.77
  -4   1 -16    0.50    0.38
  -4  -1 -17   22.67    1.73
  -4   1 -17   23.08    1.71
  -4   1 -17   20.09    1.49
  -4   2  20   53.17    2.49
   4   2 -20   54.47    2.63
   4  -2 -19   59.73    2.99
  -4   2  19   59.34    2.87
   4  -2 -18  281.87    8.05
  -4   2  18  301.90    7.92
  -4   2  17  151.98    5.44
  -4  -2  17  152.76    5.45
   4  -2 -17  139.67    5.54
  -4  -2  16   49.87    3.02
  -4  -2  15   28.28    2.23
  -4  -2  14  213.49    6.78
  -4   2  13   26.71    2.89
  -4   2  13   30.21    2.21
  -4  -2  13   32.16    2.33
  -4   2  13   27.28    2.20
   4  -2 -13   31.43    2.96
   4   2 -13   30.43    2.89
  -4   2  12  409.17   12.52
  -4   2  12  459.57   10.93
  -4   2  12  456.63   10.41
  -4  -2  12  431.07   10.50
   4  -2 -12  450.13   12.52
   4   2 -12  429.83   12.22
  -4   2  11   29.01    2.79
  -4  -2  11   29.35    2.22
  -4   2  11   26.36    2.09
  -4  -2  11   27.90    2.09
  -4   2  11   26.69    2.10
   4   2 -11   27.92    2.62
  -4   2  10   84.20    4.64
  -4   2  10   91.13    3.93
  -4   2  10   95.30    3.97
  -4  -2  10   90.76    3.84
  -4  -2  10   88.37    3.89
   4   2 -10   91.96    4.68
  -4   2   9    3.98    1.00
  -4  -2   9    6.45    0.99
  -4   2   9    5.15    0.89
  -4  -2   9    4.16    0.78
  -4   2   9    4.74    0.86
   4   2  -9    3.69    0.95
  -4   2   8  248.59    6.79
  -4   2   8  263.26    6.83
  -4   2   8  230.86    6.40
  -4  -2   8  250.14    6.78
  -4  -2   8  218.51    6.30
  -4  -2   8  238.15    7.04
  -4   2   8  216.91    6.78
   4   2  -8  237.05    7.56
  -4   2   7   46.90    2.44
  -4   2   7   52.76    2.63
  -4   2   7   50.55    2.66
  -4  -2   7   56.36    2.70
  -4   2   7   53.07    2.59
  -4   2   7   47.01    2.72
  -4  -2   7   49.27    2.83
   4   2  -7   51.94    3.11
  -4   2   6 1574.31   26.68
  -4   2   6 1482.03   26.41
  -4  -2   6 1642.50   26.79
  -4   2   6 1502.47   26.49
  -4   2   6 1527.23   26.90
  -4  -2   6 1476.47   27.17
  -4   2   6 1464.84   26.41
  -4   2   6 1632.40   26.46
  -4   2   6 1532.90   26.43
  -4   2   5  245.18    6.37
  -4   2   5  232.37    6.32
  -4  -2   5  236.45    6.19
  -4   2   5  241.91    6.12
  -4  -2   4   39.62    2.28
  -4   2   4   41.63    2.30
  -4  -2   4   43.27    2.22
  -4   2   4   40.37    2.11
  -4   2   4   46.70    2.37
  -4  -2   3   72.06    2.86
  -4   2   3   67.77    3.03
  -4  -2   3   74.33    3.19
  -4  -2   3   69.69    2.93
  -4   2   3   71.55    2.90
  -4  -2   2 1264.63   21.83
  -4   2   2 1300.00   22.45
  -4   2   2 1284.54   21.92
  -4  -2   1   14.54    1.24
  -4   2   1   13.76    1.29
  -4  -2   0  598.93   11.94
  -4   2   0  585.85   12.02
  -4  -2  -1   35.56    2.12
  -4   2  -1   41.34    2.23
  -4  -2  -2   11.31    1.20
  -4   2  -2   10.75    1.21
  -4  -2  -3   11.05    1.19
  -4   2  -3   10.82    1.25
  -4  -2  -4  967.62   18.43
  -4  -2  -4  940.27   18.01
  -4   2  -4  983.85   18.33
  -4   2  -4  937.74   18.52
  -4  -2  -5    0.49    0.32
  -4  -2  -5    0.72    0.41
  -4   2  -5    0.33    0.29
  -4   2  -5    0.51    0.33
  -4   2  -5    0.25    0.28
  -4  -2  -6  218.39    6.32
  -4  -2  -6  191.09    6.27
  -4   2  -6  197.30    6.19
  -4   2  -6  222.46    6.44
  -4  -2  -6  211.20    6.53
  -4  -2  -7   19.19    1.84
  -4   2  -7   18.39    1.75
  -4  -2  -7   17.82    1.68
  -4  -2  -7   19.16    1.74
  -4  -2  -8  260.23    7.74
  -4  -2  -8  256.57    7.52
  -4   2  -8  261.58    7.64
  -4  -2  -8  245.11    7.38
  -4   2  -9   29.23    2.31
  -4  -2  -9   23.99    2.13
  -4   2 -10  220.32    7.08
  -4  -2 -10  228.47    7.36
  -4   2 -11   18.62    1.88
  -4  -2 -11   17.94    1.91
  -4  -2 -12   74.29    3.86
  -4  -2 -12   68.19    3.85
  -4   2 -12   74.23    3.93
  -4   2 -12   64.30    3.50
  -4  -2 -13  145.13    5.50
  -4   2 -13  139.63    5.55
  -4  -2 -13  146.11    5.71
  -4   2 -13  146.17    5.29
  -4   2 -14  148.40    5.50
  -4  -2 -14  149.82    5.59
  -4   2 -14  149.89    5.23
  -4   2 -15   12.39    1.42
  -4  -2 -15   10.65    1.35
  -4   2 -16  473.70   10.54
  -4   2 -16  449.08   10.13
  -4   3  20   83.46    3.01
   4  -3 -19  305.89    7.76
  -4   3  19  328.62    7.71
   4  -3 -18    6.10    1.03
  -4   3  18    8.39    1.10
   4  -3 -17  227.89    7.13
   4  -3 -16   71.60    3.85
   4  -3 -15    7.08    1.29
  -4   3  14   36.35    2.51
   4  -3 -14   35.13    2.75
   4  -3 -13  831.31   17.87
  -4   3  13  801.82   16.56
  -4   3  12   27.31    2.79
  -4   3  12   29.15    2.32
  -4  -3  12   30.03    2.29
   4   3 -12   28.11    2.74
  -4  -3  11  528.55   12.29
  -4   3  11  550.58   12.56
   4   3 -11  555.05   14.03
  -4   3  10  158.75    5.55
  -4  -3  10  156.14    5.52
   4   3 -10  155.09    6.38
  -4   3   9  115.23    5.26
  -4  -3   9  117.88    4.68
  -4   3   9  123.42    4.69
   4   3  -9  121.45    5.40
  -4   3   8   93.47    4.51
  -4   3   8   98.67    3.94
  -4  -3   8  102.75    4.25
   4   3  -8  104.79    4.81
  -4   3   7  664.89   14.94
  -4   3   7  679.34   14.19
  -4   3   7  664.32   13.93
  -4   3   7  688.31   13.83
  -4   3   6   68.58    3.15
  -4   3   6   65.93    3.00
  -4   3   6   67.36    3.06
  -4  -3   6   65.32    3.24
  -4   3   5  608.16   12.55
  -4   3   5  604.27   12.57
  -4  -3   5  620.27   13.05
  -4   3   5  641.51   12.80
  -4   3   4  134.01    4.39
  -4   3   4  124.30    4.17
  -4   3   4  117.43    4.15
  -4  -3   4  119.79    4.40
  -4   3   3  211.78    5.66
  -4  -3   3  209.62    6.53
  -4  -3   3  190.92    5.83
  -4   3   3  210.19    5.78
  -4   3   2    9.41    1.06
  -4  -3   2    8.55    1.18
  -4  -3   1 1035.60   19.27
  -4   3   1  931.30   17.86
  -4  -3   0   58.41    3.17
  -4   3   0   65.08    3.03
  -4  -3  -1  125.50    4.78
  -4   3  -1  121.22    4.41
  -4  -3  -2  116.92    4.65
  -4   3  -2  126.46    4.54
  -4  -3  -3  545.46   12.26
  -4   3  -3  527.12   11.64
  -4   3  -3  522.45   11.70
  -4   3  -4   42.43    2.59
  -4   3  -4   43.46    2.63
  -4   3  -5  875.56   17.02
  -4   3  -5  839.52   16.79
  -4  -3  -6  142.10    5.23
  -4   3  -6  144.10    5.30
  -4   3  -7   20.51    1.91
  -4   3  -8   52.38    3.17
  -4   3  -9  383.80   10.11
  -4   3  -9  400.36   10.46
  -4   3 -10   50.65    3.10
  -4   3 -11  368.07    9.71
  -4   3 -12   89.14    4.09
  -4   3 -13    3.79    0.83
  -4  -3 -13    2.60    0.75
  -4   3 -14   67.78    3.43
  -4  -3 -14   63.02    3.32
  -4   3 -15  218.37    6.21
  -4  -3 -15  193.07    5.94
  -4   3 -16    2.83    0.61
  -4  -3 -16    2.64    0.60
  -4   4  19   46.57    2.19
   4  -4 -19   42.37    2.24
  -4   4  18  285.36    7.07
   4  -4 -18  259.61    7.18
   4  -4 -17  112.84    4.55
   4  -4 -16   30.56    2.40
   4  -4 -15  146.08    5.77
  -4   4  15  155.80    5.39
   4  -4 -14   37.63    2.84
  -4   4  14   34.90    2.41
  -4   4  13   19.20    2.12
   4  -4 -13   21.99    2.18
  -4   4  12   73.65    4.20
   4  -4 -12   79.28    4.22
  -4   4  11    6.52    1.25
  -4  -4  11    7.99    1.29
   4  -4 -11    6.00    1.16
  -4   4  10   31.58    2.82
  -4   4  10   30.71    2.74
  -4   4  10   30.88    2.61
  -4   4  10   32.55    2.42
   4  -4 -10   38.11    2.79
  -4  -4  10   37.66    2.75
  -4   4   9  400.55   11.47
  -4   4   9  399.00   11.31
  -4   4   9  416.01   11.15
  -4   4   9  452.61   10.73
   4  -4  -9  433.90   10.99
  -4  -4   9  461.39   11.31
  -4   4   8  112.54    5.17
  -4   4   8  107.29    4.99
  -4   4   8   99.47    4.68
  -4   4   8  115.20    4.57
  -4   4   8  110.83    4.41
  -4  -4   8  118.55    4.97
  -4   4   7  115.93    5.11
  -4   4   7  123.99    5.17
  -4   4   7  116.96    4.95
  -4   4   7  125.16    4.64
  -4   4   7  121.51    4.56
  -4  -4   7  125.85    5.15
  -4   4   6  960.72   19.78
  -4   4   6  946.73   19.53
  -4   4   6  983.08   18.86
  -4  -4   6  984.72   19.80
  -4   4   5  236.65    7.25
  -4   4   5  231.09    7.16
  -4   4   5  242.76    6.81
  -4  -4   5  249.29    7.42
  -4   4   4    1.85    0.60
  -4   4   4    1.94    0.64
  -4   4   3  210.09    6.54
  -4  -4   3  202.62    6.91
  -4   4   3  219.60    6.37
  -4  -4   3  214.62    6.63
  -4  -4   3  214.59    6.79
  -4   4   2 1393.65   26.19
  -4  -4   2 1535.00   27.32
  -4   4   2 1402.72   25.40
  -4  -4   2 1503.45   26.90
  -4  -4   1    5.93    1.09
  -4   4   1    4.07    0.89
  -4   4   1    4.52    0.81
  -4  -4   1    4.75    0.99
  -4   4   0  571.65   12.68
  -4  -4   0  540.39   12.96
  -4   4   0  562.07   11.96
  -4  -4   0  557.60   13.03
  -4  -4  -1  218.81    7.15
  -4  -4  -1  223.18    7.25
  -4  -4  -2   31.95    2.47
  -4   4  -2   22.42    1.85
  -4  -4  -3   89.06    4.33
  -4   4  -3  100.20    4.21
  -4   4  -3   95.16    4.04
  -4  -4  -4 1132.18   22.85
  -4   4  -4 1176.62   22.30
  -4   4  -4 1176.24   22.09
  -4   4  -5   52.67    3.12
  -4   4  -6   68.72    3.65
  -4   4  -7   96.15    4.44
  -4   4  -8  177.22    6.14
  -4   4  -8  176.72    6.34
  -4   4  -9   78.25    3.85
  -4   4  -9   78.57    4.04
  -4   4 -10  177.77    6.09
  -4   4 -11   29.91    2.25
  -4   4 -12   91.88    3.95
  -4   4 -13  185.32    5.72
  -4   4 -14   72.12    3.32
  -4   4 -15   32.03    1.96
  -4   5  18    1.79    0.44
   4  -5 -18    2.17    0.56
  -4   5  17   85.35    3.67
   4  -5 -17   80.09    3.58
  -4   5  16  112.43    4.65
   4  -5 -16  102.87    4.40
  -4   5  15    4.07    0.95
  -4   5  15    3.92    0.76
   4  -5 -15    3.84    0.96
  -4   5  14   41.97    3.04
   4  -5 -14   42.57    2.97
  -4   5  13  249.84    8.22
   4  -5 -13  228.65    7.75
   4  -5 -12  103.66    4.98
  -4   5  12  110.18    5.26
   4  -5 -11  164.49    6.44
  -4   5  11  180.79    6.93
   4  -5 -10  298.46    9.18
  -4   5  10  316.58    9.63
  -4  -5  10  326.91    9.46
   4  -5  -9  156.60    6.10
  -4   5   9  149.27    6.21
  -4  -5   9  161.98    6.28
  -4   5   8   95.54    4.80
  -4   5   8   96.06    4.70
  -4   5   8   92.42    4.70
  -4  -5   8   91.92    4.60
   4  -5  -8  100.99    4.65
  -4   5   7  524.52   13.19
  -4   5   7  526.48   12.92
  -4   5   7  513.73   13.00
  -4   5   7  558.25   12.29
  -4  -5   7  516.12   12.98
  -4   5   6  144.02    5.85
  -4   5   6  135.48    5.44
  -4   5   6  136.93    5.67
  -4   5   6  143.55    5.24
  -4   5   5  160.44    6.03
  -4   5   5  145.40    5.80
  -4   5   5  167.34    5.65
  -4  -5   5  150.40    5.99
  -4   5   4  296.23    8.49
  -4   5   4  286.52    7.99
  -4  -5   4  287.85    8.64
  -4   5   3  199.27    6.60
  -4   5   3  200.43    6.81
  -4  -5   3  200.17    7.13
  -4  -5   3  205.36    7.08
  -4   5   2   75.31    3.70
  -4   5   2   71.62    3.80
  -4  -5   2   74.68    4.07
  -4  -5   2   68.97    3.94
  -4   5   1  764.88   16.49
  -4  -5   1  804.04   17.34
  -4   5   0  408.34   10.53
  -4  -5   0  389.75   10.78
  -4  -5   0  383.35   10.88
  -4  -5  -1  306.33    9.31
  -4  -5  -2  311.11    9.43
  -4  -5  -3  336.76    9.96
  -4   5  -3  331.88    9.11
  -4   5  -4    0.38    0.43
  -4  -5  -4    2.56    0.83
  -4  -5  -5  452.23   12.07
  -4   5  -5  466.50   11.54
  -4  -5  -6    6.58    1.26
  -4   5  -6    4.38    0.97
  -4   5  -7   87.27    4.23
  -4  -5  -7   79.91    4.62
  -4   5  -8  181.85    6.02
  -4   5  -8  173.97    6.29
  -4   5  -9  151.43    5.37
  -4   5  -9  151.06    5.70
  -4   5 -10    9.56    1.24
  -4  -5 -11   47.33    3.11
  -4   5 -11   45.60    2.61
  -4  -5 -12  164.77    5.90
  -4   5 -12  169.65    5.22
  -4  -5 -13   43.09    2.64
  -4   5 -14    2.32    0.56
  -4  -5 -14    2.06    0.58
  -4   6  17    6.75    0.88
   4  -6 -17    6.07    0.88
  -4   6  16   24.81    1.88
   4  -6 -16   24.36    1.91
  -4   6  15  134.41    4.97
   4  -6 -15  118.56    4.78
  -4   6  14  120.42    4.99
   4  -6 -14  117.75    4.97
  -4   6  13   78.29    4.10
   4  -6 -13   72.45    3.97
  -4   6  12  236.19    7.84
   4  -6 -12  225.73    7.70
  -4  -6  12  219.08    7.37
  -4   6  11   11.26    1.64
   4  -6 -11   12.96    1.73
  -4  -6  11   13.05    1.69
  -4   6  10   99.77    5.01
   4  -6 -10  103.30    5.02
  -4  -6  10  109.69    5.13
  -4   6   9  471.61   12.76
   4  -6  -9  472.39   12.62
  -4   6   8   48.09    3.42
   4  -6  -8   52.56    3.47
  -4  -6   8   52.36    3.57
  -4   6   7   30.04    2.67
  -4  -6   7   28.67    2.63
  -4   6   6  389.44   11.06
  -4   6   6  406.05   10.26
  -4  -6   6  412.48   11.48
  -4   6   5  321.99    9.71
  -4   6   5  328.81    9.01
  -4  -6   5  344.10   10.20
  -4   6   4   30.11    2.58
  -4   6   4   26.97    2.22
  -4  -6   4   23.11    2.38
  -4   6   3  301.20    9.16
  -4   6   3  306.37    8.65
  -4  -6   3  302.31    9.53
  -4   6   3  301.53    8.86
  -4   6   2  104.44    4.94
  -4  -6   2  108.14    5.25
  -4  -6   2  106.41    5.29
  -4   6   2  107.64    4.76
  -4   6   1    1.31    0.64
  -4  -6   1    1.94    0.81
  -4  -6   0  244.26    8.35
  -4  -6  -1  860.09   19.14
  -4  -6  -2   15.38    1.97
  -4   6  -3  280.33    8.30
  -4  -6  -3  297.90    9.47
  -4  -6  -4  880.20   19.10
  -4   6  -4  817.56   17.57
  -4  -6  -4  837.29   19.09
  -4  -6  -5   88.76    4.73
  -4   6  -5   86.16    4.20
  -4  -6  -5   80.09    4.66
  -4   6  -6  229.77    7.23
  -4  -6  -6  223.12    8.17
  -4  -6  -7  553.94   14.19
  -4   6  -7  531.08   12.50
  -4  -6  -8   29.49    2.57
  -4   6  -8   26.94    2.22
  -4  -6  -9   95.29    4.63
  -4   6  -9  107.68    4.45
  -4  -6 -10  108.09    4.77
  -4  -6 -11   12.45    1.53
  -4  -6 -12   33.26    2.29
  -4  -6 -13   22.56    1.72
  -4   7  15    8.76    1.04
   4  -7 -15    7.45    1.02
  -4   7  14  244.86    6.76
   4  -7 -14  231.86    6.87
  -4   7  13  100.06    4.20
   4  -7 -13   89.72    4.19
  -4   7  12    5.83    1.08
   4  -7 -12    9.05    1.36
  -4   7  11   12.20    1.58
   4  -7 -11   13.51    1.73
  -4   7  10  260.75    8.16
   4  -7 -10  235.92    8.06
  -4  -7  10  258.75    8.13
  -4   7   9    6.32    1.22
   4  -7  -9    8.09    1.42
  -4  -7   9    6.37    1.27
  -4   7   8   86.28    4.51
   4  -7  -8   79.34    4.41
  -4  -7   8   93.83    4.82
  -4   7   7  138.17    5.88
  -4  -7   7  135.57    6.03
  -4   7   6  147.06    6.10
  -4  -7   6  137.61    6.16
  -4   7   5   42.05    3.13
  -4  -7   5   40.80    3.26
  -4   7   5   44.75    2.83
  -4   7   4  880.08   18.96
  -4   7   4  853.82   17.78
  -4  -7   4  862.45   19.53
  -4   7   3   86.85    4.53
  -4   7   3   79.67    3.98
  -4   7   2  560.05   13.85
  -4   7   2  564.54   13.21
  -4  -7   1  286.81    9.26
   4  -7   0  247.63    8.61
  -4  -7   0  254.45    8.59
  -4  -7  -1    3.11    0.96
  -4   7  -2  269.71    7.96
  -4  -7  -2  254.09    8.59
  -4  -7  -3  250.14    8.38
  -4   7  -3  244.54    7.54
  -4  -7  -3  257.52    8.81
  -4   7  -4    3.30    0.81
  -4  -7  -4    5.13    1.11
  -4  -7  -5   32.22    2.68
  -4   7  -5   37.38    2.54
  -4  -7  -5   35.76    3.02
  -4  -7  -6   45.59    3.13
  -4   7  -6   53.84    3.01
  -4  -7  -6   47.73    3.46
  -4  -7  -7   72.51    3.92
  -4   7  -7   78.16    3.58
  -4  -7  -7   72.01    4.23
  -4  -7  -8  185.15    6.53
  -4   7  -8  213.06    6.18
  -4  -7  -9  202.56    6.59
  -4  -7 -10  106.72    4.33
  -4  -7 -11   11.76    1.29
  -4   8  13   41.44    2.16
  -4   8  12   65.08    2.99
  -4   8  11  164.08    5.38
  -4   8  10    1.80    0.61
  -4   8   9  544.25   12.53
  -4   8   8   75.29    3.84
  -4   8   7   60.16    3.45
  -4   8   6   75.29    3.96
  -4   8   5   80.13    4.12
  -4   8   4    9.67    1.44
  -4   8   3   80.45    3.75
   4  -8  -2   11.22    1.74
  -4   8   2    9.32    1.26
   4  -8  -1   28.68    2.66
  -4   8   1   30.91    2.31
   4  -8   0  191.62    7.19
  -4   8   0  187.63    6.08
  -4   8   0  189.50    6.31
   4  -8   1  403.42   11.25
  -4   8  -1  415.10   10.02
  -4  -8  -1  402.52   11.27
  -4   8  -2   12.80    1.43
  -4  -8  -2    9.88    1.47
  -4  -8  -2   14.80    1.89
  -4   8  -3  151.66    5.16
  -4  -8  -3  151.21    5.72
  -4  -8  -3  144.64    6.00
  -4  -8  -4   57.50    3.27
  -4   8  -4   52.43    2.77
  -4  -8  -4   51.31    3.39
  -4  -8  -5  136.42    5.21
  -4   8  -5  144.57    4.77
  -4  -8  -5  146.59    5.83
  -4   8  -6   31.97    2.00
  -4  -8  -6   35.43    2.42
  -4  -8  -6   34.57    2.64
  -4  -8  -7  569.92   12.44
  -4  -8  -8   36.42    2.28
  -4  -8  -9   64.88    2.91
  -4   9   9    8.12    0.99
   4  -9  -9    7.92    1.08
  -4   9   8  111.99    4.00
   4  -9  -8  111.17    4.36
   4  -9  -7    7.10    1.12
   4  -9  -6   49.70    3.02
   4  -9  -5    3.88    0.89
   4  -9  -4  470.92   11.69
   4  -9  -3   34.01    2.61
   4  -9  -2  253.01    7.86
   4  -9  -1  112.80    4.82
  -4   9   1  106.00    3.91
  -4  -9   1  100.72    4.45
  -4   9   0  237.06    6.43
  -4  -9   0  224.38    7.08
   4  -9   0  246.74    7.51
  -4   9  -1    3.93    0.76
   4  -9   1    4.67    0.97
  -4  -9  -1    4.19    0.92
  -4   9  -2  506.99   10.62
  -4  -9  -2  464.77   11.31
  -4   9  -3   39.83    2.20
  -4  -9  -3   35.58    2.44
  -4   9  -4   11.13    1.12
  -4  -9  -4    8.10    1.14
  -4   9  -5   38.82    2.01
  -4  -9  -5   36.58    2.31
  -5   0  20    0.30    0.32
   5   0 -20    0.90    0.39
  -5   0  19  125.02    4.71
  -5   0  19  115.06    4.10
  -5   0  18    4.41    0.94
  -5   0  18    1.04    0.47
  -5   0  17  136.28    5.60
  -5   0  17  130.67    4.90
  -5   0  16    0.07    0.30
  -5   0  16    0.27    0.39
  -5   0  15  303.92    8.39
  -5   0  14    0.34    0.32
  -5   0  13   31.73    2.27
  -5   0  12   -0.08    0.30
  -5   0  12    0.10    0.52
  -5   0  12   -0.10    0.53
   5   0 -12    0.11    0.39
  -5   0  11  747.29   17.18
  -5   0  11  705.66   17.09
   5   0 -11  723.94   17.31
  -5   0  10    0.15    0.33
  -5   0  10    1.15    0.65
  -5   0  10    0.09    0.28
   5   0 -10    0.19    0.38
  -5   0   9 1364.57   26.20
  -5   0   9 1416.06   27.28
  -5   0   9 1378.39   27.24
  -5   0   8    0.94    0.49
  -5   0   8    1.76    0.59
  -5   0   8    2.21    0.70
  -5   0   8    0.66    0.40
  -5   0   8    1.91    0.67
  -5   0   8    1.06    0.49
  -5   0   7    5.46    0.97
  -5   0   7    2.98    0.80
  -5   0   7    4.43    0.82
  -5   0   7    4.52    0.94
  -5   0   7    6.52    1.02
  -5   0   6    0.76    0.42
  -5   0   6    0.07    0.37
  -5   0   6    0.35    0.31
  -5   0   6    0.27    0.32
  -5   0   6    0.83    0.47
  -5   0   6    0.36    0.35
  -5   0   5 1223.02   22.92
  -5   0   5 1192.81   23.38
  -5   0   5 1270.74   22.94
  -5   0   5 1306.57   22.24
  -5   0   5 1229.58   22.22
  -5   0   5 1093.14   22.94
  -5   0   5 1376.22   23.14
  -5   0   4    0.06    0.27
  -5   0   4    1.89    0.65
  -5   0   4    2.02    0.58
  -5   0   4    0.10    0.23
  -5   0   4    1.60    0.52
  -5   0   3  531.40   11.85
  -5   0   3  538.67   11.08
  -5   0   3  556.31   11.98
  -5   0   3  517.42   11.71
  -5   0   3  513.07   11.91
  -5   0   2    0.43    0.38
  -5   0   2    0.80    0.38
  -5   0   2    0.64    0.35
  -5   0   1  139.50    4.99
  -5   0   1  140.98    5.05
  -5   0   1  140.57    5.62
  -5   0   1  132.09    4.96
  -5   0   0   13.03    1.59
  -5   0   0   15.73    1.55
  -5   0  -1  699.30   15.93
  -5   0  -1  730.41   15.27
  -5   0  -2    0.53    0.37
  -5   0  -2    0.82    0.50
  -5   0  -2    0.87    0.47
  -5   0  -2    0.60    0.40
  -5   0  -3 1072.95   21.00
  -5   0  -3 1077.98   21.04
  -5   0  -3 1026.14   20.93
  -5   0  -4    0.70    0.48
  -5   0  -4    0.26    0.50
  -5   0  -4    0.15    0.40
  -5   0  -4    1.43    0.60
  -5   0  -5   99.81    4.84
  -5   0  -5  105.75    4.65
  -5   0  -5  106.95    4.69
  -5   0  -6    0.24    0.41
  -5   0  -6    0.41    0.44
  -5   0  -6    1.55    0.67
  -5   0  -7  758.03   16.79
  -5   0  -7  710.08   15.34
  -5   0  -8    0.24    0.37
  -5   0  -9   10.88    1.50
  -5   0 -10    0.63    0.53
  -5   0 -10    0.67    0.46
  -5   0 -11  136.49    5.30
  -5   0 -12    0.07    0.43
  -5   0 -12    0.56    0.56
  -5   0 -13  165.86    6.27
  -5   0 -13  164.27    5.52
  -5   0 -14    0.37    0.35
  -5   0 -14    0.48    0.38
  -5   0 -15    1.61    0.54
  -5  -1  20  121.19    4.04
  -5   1  20  122.32    4.08
   5  -1 -20  103.23    3.60
  -5   1  20  111.16    3.58
   5  -1 -20  104.03    3.76
   5   1 -20  108.15    3.78
  -5  -1  19    6.11    0.99
  -5   1  19    7.64    1.10
  -5   1  19    7.09    0.94
   5  -1 -19    4.96    0.87
  -5  -1  18    3.30    0.82
  -5   1  18    3.42    0.85
  -5   1  18    3.70    0.76
  -5  -1  17    8.72    1.37
  -5   1  17    9.16    1.40
  -5   1  17    9.91    1.27
  -5  -1  17    9.38    1.24
  -5  -1  16  224.56    7.63
  -5   1  16  211.67    7.51
  -5   1  16  223.16    6.77
  -5  -1  16  221.39    6.79
  -5  -1  15   87.33    4.60
  -5   1  15   84.26    4.55
  -5   1  15   85.79    3.90
  -5  -1  15   75.90    3.76
  -5  -1  14  256.90    8.53
  -5   1  14  250.64    8.52
  -5   1  14  256.07    7.39
  -5  -1  14  254.53    7.50
  -5  -1  13   35.82    2.91
  -5   1  13   34.26    2.87
  -5  -1  13   33.06    2.37
  -5  -1  12    2.85    0.73
  -5   1  12    2.93    0.88
  -5   1  11    5.18    0.97
  -5   1  11    6.04    1.06
  -5  -1  11    3.65    0.83
  -5  -1  11    4.78    1.05
  -5   1  11    4.83    1.05
  -5   1  11    5.64    0.99
  -5   1  11    4.81    1.08
  -5  -1  11    5.59    1.19
   5  -1 -11    6.37    1.35
   5   1 -11    3.45    0.98
  -5  -1  10  561.52   13.68
  -5   1  10  534.84   13.42
  -5   1  10  579.29   12.84
  -5  -1  10  603.47   13.23
  -5   1  10  542.67   12.73
  -5   1  10  553.16   12.55
  -5   1  10  549.56   13.64
  -5  -1  10  538.81   13.70
   5  -1 -10  563.87   14.38
  -5  -1   9    7.69    1.18
  -5   1   9    5.17    0.97
  -5  -1   9    3.86    0.94
  -5   1   9    4.84    1.04
  -5   1   9    4.67    0.90
  -5   1   9    7.24    1.23
  -5  -1   9    6.88    1.24
  -5   1   9    5.58    0.98
   5  -1  -9    5.66    1.21
  -5   1   8   79.49    3.90
  -5  -1   8   83.23    4.17
  -5   1   8   96.25    4.06
  -5  -1   8   89.15    4.03
  -5   1   8   90.50    3.99
  -5   1   8   79.06    3.66
  -5   1   8   76.40    3.91
  -5  -1   8   85.72    4.19
  -5  -1   8   96.90    4.11
  -5   1   8   88.26    3.91
  -5   1   8   77.96    4.01
  -5   1   7   47.15    2.90
  -5   1   7   48.54    3.03
  -5   1   7   52.70    2.75
  -5   1   7   54.03    2.85
  -5   1   7   48.94    2.97
  -5  -1   7   45.94    2.95
  -5  -1   7   48.07    2.78
  -5   1   7   57.13    3.00
  -5  -1   6  146.86    4.99
  -5   1   6  130.27    5.08
  -5  -1   6  158.07    5.66
  -5   1   6  145.54    5.42
  -5   1   6  154.54    4.91
  -5   1   6  144.31    4.88
  -5   1   6  137.53    5.18
  -5  -1   6  135.88    5.27
  -5  -1   6  153.73    5.16
  -5   1   6  148.41    5.07
  -5  -1   5    1.99    0.57
  -5   1   5    0.73    0.43
  -5  -1   5    0.58    0.46
  -5   1   5    0.77    0.52
  -5   1   5    1.67    0.53
  -5   1   5    0.48    0.32
  -5   1   5    1.16    0.50
  -5  -1   5    1.70    0.59
  -5   1   5    0.35    0.36
  -5  -1   5    0.49    0.41
  -5  -1   5    0.42    0.34
  -5   1   5    0.65    0.40
  -5  -1   4 1073.92   20.85
  -5   1   4 1143.51   21.46
  -5  -1   4 1044.46   21.55
  -5   1   4 1116.67   21.70
  -5  -1   4 1104.51   21.13
  -5   1   4 1128.52   20.60
  -5   1   4 1153.92   20.58
  -5  -1   4 1211.16   21.63
  -5   1   4 1206.60   21.48
  -5   1   4 1145.89   21.13
  -5  -1   3    0.46    0.34
  -5   1   3    0.31    0.32
  -5   1   3   -0.05    0.28
  -5   1   3    1.51    0.49
  -5  -1   3    0.44    0.30
  -5   1   3    0.48    0.30
  -5  -1   3    0.93    0.42
  -5  -1   3    1.52    0.53
  -5  -1   2  199.18    6.23
  -5   1   2  205.05    6.42
  -5  -1   2  231.07    6.71
  -5   1   2  224.01    6.03
  -5   1   2  198.26    6.25
  -5   1   2  226.14    6.63
  -5  -1   2  230.86    6.81
  -5  -1   1  338.50    8.69
  -5   1   1  334.27    8.79
  -5  -1   1  348.85    9.69
  -5   1   1  335.92    9.65
  -5   1   1  335.73    8.70
  -5  -1   1  352.11    8.93
  -5   1   1  357.80    8.34
  -5   1   1  370.23    9.11
  -5  -1   1  368.26    9.21
  -5  -1   0 1040.12   20.10
  -5   1   0 1101.87   20.27
  -5  -1   0 1139.51   21.56
  -5   1   0  963.90   20.90
  -5   1   0 1035.97   19.39
  -5  -1   0 1023.74   19.72
  -5   1   0 1057.07   20.14
  -5  -1   0 1112.24   20.54
  -5  -1  -1  221.72    6.79
  -5   1  -1  241.32    7.01
  -5  -1  -1  214.35    7.31
  -5   1  -1  259.96    7.92
  -5  -1  -1  248.95    6.92
  -5   1  -1  247.79    6.61
  -5   1  -1  239.77    7.02
  -5   1  -1  221.37    6.80
  -5  -1  -1  228.09    6.95
  -5  -1  -2 1056.03   20.10
  -5   1  -2  974.30   19.59
  -5  -1  -2 1177.62   21.58
  -5   1  -2  985.51   20.69
  -5  -1  -2  999.92   19.62
  -5   1  -2  983.44   19.75
  -5   1  -2  952.77   19.57
  -5  -1  -2 1120.18   20.36
  -5  -1  -3   16.47    1.70
  -5   1  -3   18.45    1.75
  -5  -1  -3   17.47    1.93
  -5   1  -3   15.74    1.82
  -5  -1  -3   16.62    1.67
  -5   1  -3   19.82    1.91
  -5   1  -3   18.42    1.77
  -5   1  -3   14.23    1.60
  -5  -1  -3   18.29    1.82
  -5  -1  -4   14.43    1.77
  -5   1  -4   11.87    1.62
  -5  -1  -4   12.69    1.53
  -5   1  -4   13.45    1.58
  -5   1  -4   13.81    1.59
  -5   1  -4   13.75    1.61
  -5  -1  -4   12.59    1.54
  -5  -1  -5   34.75    2.77
  -5   1  -5   36.15    2.85
  -5  -1  -5   34.23    2.54
  -5   1  -5   36.58    2.67
  -5   1  -5   34.74    2.54
  -5   1  -5   40.86    2.77
  -5  -1  -5   38.56    2.73
  -5  -1  -6  532.94   13.75
  -5   1  -6  560.49   14.09
  -5  -1  -6  629.68   13.84
  -5   1  -6  573.89   13.53
  -5   1  -6  639.15   14.07
  -5  -1  -6  551.41   13.56
  -5  -1  -7    0.75    0.53
  -5  -1  -7    0.48    0.42
  -5   1  -7    0.48    0.45
  -5  -1  -7    0.52    0.42
  -5   1  -7    0.53    0.44
  -5   1  -7    0.48    0.54
  -5   1  -8  431.42   11.13
  -5  -1  -8  462.21   12.29
  -5  -1  -8  454.29   11.55
  -5   1  -8  457.56   11.48
  -5   1  -9   48.38    3.01
  -5  -1  -9   52.66    3.60
  -5  -1  -9   46.76    3.14
  -5   1 -10    2.43    0.75
  -5  -1 -10    2.13    0.73
  -5  -1 -10    2.76    0.91
  -5   1 -11    2.81    0.72
  -5  -1 -11    4.03    1.07
  -5  -1 -11    2.58    0.74
  -5   1 -11    2.10    0.73
  -5   1 -11    2.32    0.84
  -5  -1 -12  366.50   10.37
  -5   1 -12  347.03   10.17
  -5  -1 -12  368.93    9.36
  -5   1 -12  348.27    9.25
  -5  -1 -13    6.81    1.21
  -5   1 -13    7.30    1.27
  -5  -1 -13    5.96    1.01
  -5   1 -13    7.21    1.10
  -5   1 -14   75.08    3.69
  -5   1 -14   76.72    3.32
  -5  -1 -15    4.32    0.84
  -5   1 -15    2.74    0.68
  -5   1 -15    4.84    0.75
   5  -2 -19   43.72    2.40
  -5   2  19   42.90    2.21
  -5  -2  18    1.14    0.47
  -5   2  18    0.85    0.45
  -5   2  18    1.40    0.48
   5  -2 -18    0.75    0.42
  -5  -2  17  213.99    6.87
  -5   2  17  215.09    6.97
  -5   2  17  215.29    6.31
   5  -2 -17  214.66    6.87
  -5  -2  16    0.16    0.38
  -5   2  16    2.00    0.71
  -5   2  16    0.68    0.41
  -5  -2  16    1.57    0.59
   5  -2 -16    0.87    0.54
  -5  -2  15  397.62   10.70
  -5   2  15  390.63   10.80
  -5   2  15  389.62    9.69
  -5  -2  15  390.36    9.95
  -5  -2  14  188.12    6.91
  -5   2  14  201.49    7.23
  -5  -2  13   13.14    1.71
  -5   2  13   12.16    1.70
  -5  -2  12  114.80    5.20
  -5   2  12  113.35    5.25
  -5  -2  11  367.87   10.51
  -5   2  11  384.16   10.71
  -5   2  11  417.13   10.45
   5  -2 -11  401.19   11.96
  -5   2  10    1.41    0.55
  -5  -2  10    0.09    0.38
  -5   2  10    0.76    0.47
  -5   2  10    0.33    0.33
  -5  -2  10    0.80    0.48
  -5   2   9  696.34   15.92
  -5   2   9  747.81   15.69
  -5   2   9  745.75   15.37
  -5  -2   9  769.72   16.32
  -5   2   9  710.06   15.23
  -5  -2   9  723.80   16.09
  -5   2   8   45.92    2.99
  -5   2   8   51.48    2.99
  -5   2   8   53.36    2.97
  -5  -2   8   50.65    3.12
  -5  -2   8   49.00    3.10
  -5   2   8   48.59    2.81
  -5   2   7    7.98    1.22
  -5  -2   7    9.74    1.37
  -5   2   7    8.39    1.20
  -5   2   7    8.32    1.13
  -5   2   7    9.37    1.24
  -5  -2   7   20.44    1.88
  -5  -2   7   18.94    1.69
  -5   2   7    8.22    1.13
  -5   2   6   30.44    2.35
  -5  -2   6   31.75    2.43
  -5   2   6   35.33    2.27
  -5   2   6   35.49    2.33
  -5   2   6   34.11    2.27
  -5  -2   6   34.71    2.31
  -5   2   6   34.43    2.26
  -5  -2   6   39.12    2.48
  -5   2   5 1117.43   23.20
  -5  -2   5 1252.20   23.80
  -5   2   5 1225.19   22.83
  -5   2   5 1232.18   22.85
  -5  -2   5 1368.37   24.10
  -5   2   5 1281.63   23.01
  -5  -2   5 1296.02   23.35
  -5   2   5 1214.87   22.99
  -5  -2   5 1321.55   23.20
  -5   2   4    3.67    0.82
  -5   2   4    4.84    0.87
  -5   2   4    4.60    0.83
  -5   2   4    3.83    0.77
  -5  -2   4    4.24    0.85
  -5   2   4    4.37    0.86
  -5   2   3  660.36   14.26
  -5   2   3  651.51   13.65
  -5   2   3  686.56   13.75
  -5   2   3  690.89   13.75
  -5  -2   3  676.30   14.44
  -5  -2   2   16.78    1.55
  -5   2   2   21.33    1.84
  -5   2   2   20.78    1.69
  -5   2   2   19.16    1.58
  -5  -2   2   17.69    1.71
  -5  -2   1   84.54    3.62
  -5   2   1   71.89    3.50
  -5   2   1   79.80    4.15
  -5   2   1   76.95    3.41
  -5  -2   1   80.16    3.70
  -5  -2   0   12.89    1.42
  -5   2   0   13.63    1.50
  -5   2   0   11.65    1.56
  -5   2   0   13.90    1.41
  -5   2   0   12.32    1.44
  -5  -2   0   11.36    1.39
  -5   2  -1  630.17   13.43
  -5   2  -1  632.04   14.00
  -5  -2  -1  664.42   14.00
  -5  -2  -2  155.37    5.48
  -5   2  -2  147.08    5.89
  -5  -2  -2  153.05    5.29
  -5   2  -2  160.10    5.67
  -5  -2  -2  154.00    5.50
  -5   2  -3   93.36    4.55
  -5  -2  -3   83.64    3.85
  -5   2  -3   87.41    4.09
  -5  -2  -3   76.27    3.83
  -5  -2  -4   40.80    2.96
  -5   2  -4   33.40    2.72
  -5  -2  -4   35.20    2.50
  -5   2  -4   35.25    2.60
  -5   2  -4   37.44    2.65
  -5   2  -4   45.00    2.78
  -5  -2  -4   39.48    2.70
  -5  -2  -5  307.03    9.42
  -5   2  -5  325.20    9.73
  -5  -2  -5  329.80    9.03
  -5   2  -5  338.63    9.30
  -5   2  -5  343.20    9.39
  -5   2  -5  345.71    9.17
  -5  -2  -5  338.68    9.30
  -5  -2  -6   30.28    2.59
  -5   2  -6   30.81    2.67
  -5  -2  -6   30.21    2.41
  -5   2  -6   34.04    2.56
  -5   2  -6   36.20    2.66
  -5  -2  -6   32.66    2.59
  -5  -2  -7  576.09   14.21
  -5   2  -7  586.11   14.46
  -5  -2  -7  595.39   13.81
  -5   2  -8   12.59    1.62
  -5  -2  -8    8.48    1.46
  -5   2  -8   11.58    1.71
  -5  -2  -8   11.21    1.54
  -5   2  -9    1.23    0.60
  -5  -2  -9    0.74    0.54
  -5   2  -9    0.48    0.44
  -5   2 -10   47.57    2.97
  -5  -2 -10   44.49    3.20
  -5   2 -10   38.99    3.06
  -5  -2 -10   44.83    2.84
  -5   2 -10   44.36    2.87
  -5   2 -11  328.60    8.69
  -5  -2 -11  330.25    9.56
  -5   2 -11  317.84    9.51
  -5   2 -11  304.33    8.62
  -5  -2 -12   13.96    1.71
  -5   2 -12   16.17    1.84
  -5   2 -12   15.36    1.62
  -5   2 -12   15.82    1.57
  -5   2 -13  212.31    6.34
  -5   2 -13  228.81    6.26
  -5   2 -14   36.80    2.37
  -5   2 -14   34.72    2.13
  -5   2 -15   12.81    1.14
   5  -3 -19   23.41    1.65
  -5   3  19   25.89    1.57
   5  -3 -18   23.30    1.82
  -5   3  18   24.79    1.68
   5  -3 -17   14.07    1.56
  -5   3  17   13.92    1.35
   5  -3 -16  211.53    6.91
   5  -3 -15   31.29    2.53
  -5  -3  15   27.39    2.22
   5  -3 -14  437.74   11.45
  -5  -3  14  435.60   10.88
   5  -3 -13   35.35    2.77
  -5  -3  13   36.27    2.61
  -5  -3  12   10.01    1.39
   5  -3 -12    5.20    1.11
   5  -3 -11   81.49    4.20
  -5  -3  11   77.16    3.99
  -5   3  10 1252.65   23.47
   5  -3 -10 1229.53   23.53
  -5   3  10 1168.63   22.58
  -5  -3  10 1142.81   23.15
  -5   3   9   28.51    2.30
  -5   3   9   21.02    1.92
  -5  -3   9   24.45    2.18
  -5   3   8  466.99   11.44
  -5   3   8  478.83   11.31
  -5  -3   8  476.76   11.77
  -5   3   7  106.13    4.44
  -5   3   7   97.52    4.09
  -5   3   7  107.50    4.39
  -5  -3   7   97.83    4.47
  -5   3   6  182.08    5.87
  -5   3   6  193.96    6.17
  -5   3   6  186.91    6.11
  -5  -3   6  192.42    6.46
  -5   3   5    5.97    1.04
  -5   3   5    6.81    1.06
  -5   3   5    5.68    0.97
  -5  -3   5    5.94    1.07
  -5   3   4  272.93    7.94
  -5   3   4  286.84    7.80
  -5   3   4  304.33    7.98
  -5  -3   4  298.09    8.30
  -5   3   3    1.34    0.51
  -5   3   3    0.91    0.44
  -5   3   2  150.43    5.16
  -5  -3   2  142.94    5.79
  -5   3   2  151.50    5.10
  -5   3   1  380.73    9.39
  -5   3   1  392.79    9.28
  -5   3   1  391.92    9.86
  -5   3   0  374.50    9.34
  -5  -3   0  401.11   10.35
  -5  -3  -1  115.75    5.01
  -5   3  -1  109.88    4.48
  -5   3  -1  119.72    4.87
  -5   3  -2  444.82   11.08
  -5   3  -3  193.17    6.55
  -5   3  -4    3.57    0.83
  -5   3  -4    2.17    0.72
  -5  -3  -5  132.78    5.19
  -5   3  -5  136.50    5.29
  -5  -3  -6  167.57    6.04
  -5   3  -6  170.18    6.06
  -5   3  -7    7.94    1.27
  -5   3  -8  568.60   13.42
  -5   3  -8  577.17   13.44
  -5   3  -9  184.56    6.39
  -5   3 -10    3.63    0.87
  -5   3 -11    7.77    1.17
  -5   3 -11   12.55    1.43
  -5   3 -12  222.17    6.64
  -5   3 -12  230.16    6.56
  -5   3 -13   17.11    1.52
  -5   3 -13   16.07    1.44
  -5   3 -14  143.52    4.44
   5  -4 -18   68.06    3.00
   5  -4 -17   68.64    3.28
   5  -4 -16   12.55    1.47
   5  -4 -15  139.47    5.41
   5  -4 -14  146.27    5.71
   5  -4 -13    8.88    1.42
  -5  -4  13   10.87    1.46
   5  -4 -12  288.00    8.75
  -5  -4  12  282.70    8.58
   5  -4 -11  196.20    6.97
  -5  -4  11  209.74    7.24
   5  -4 -10   49.57    3.23
  -5  -4  10   52.62    3.43
  -5   4   9  266.84    7.85
  -5  -4   9  276.43    8.68
  -5   4   8   52.97    3.17
  -5   4   8   59.32    3.31
  -5  -4   8   54.81    3.53
  -5   4   7   91.85    4.27
  -5   4   7   87.56    3.94
  -5   4   7   94.19    4.30
  -5   4   7   89.30    4.16
  -5  -4   7   95.67    4.71
  -5   4   6  225.03    6.78
  -5   4   6  219.17    6.97
  -5  -4   6  230.14    7.63
  -5   4   5  963.62   19.42
  -5   4   5  992.33   19.71
  -5  -4   5 1037.11   20.69
  -5  -4   5 1028.14   20.70
  -5   4   4   21.85    1.91
  -5   4   4   21.50    1.91
  -5  -4   4   19.68    2.00
  -5  -4   4   19.28    2.01
  -5   4   3  412.84    9.93
  -5   4   3  396.24    9.94
  -5  -4   2  124.43    5.65
  -5   4   2  137.15    5.03
  -5   4   2  138.28    5.09
  -5   4   2  128.88    5.09
  -5  -4   1  401.51   11.01
  -5   4   1  387.12    9.73
  -5   4   1  375.08    9.57
  -5   4   1  381.49    9.94
  -5   4   0   62.23    3.33
  -5   4   0   67.62    3.38
  -5  -4   0   64.83    3.86
  -5   4   0   63.97    3.48
  -5  -4  -1 1283.86   25.05
  -5   4  -1 1263.02   23.59
  -5   4  -1 1196.42   23.12
  -5   4  -1 1267.93   23.87
  -5  -4  -2   71.60    4.13
  -5   4  -2   72.47    3.66
  -5   4  -2   71.88    3.69
  -5   4  -2   73.08    3.78
  -5  -4  -3    9.91    1.53
  -5   4  -3   10.51    1.41
  -5   4  -3   10.56    1.43
  -5  -4  -4  474.19   12.49
  -5   4  -4  487.23   11.90
  -5   4  -4  492.01   12.00
  -5  -4  -5   38.27    2.97
  -5   4  -5   39.71    2.77
  -5  -4  -6   57.37    3.65
  -5   4  -6   63.93    3.57
  -5  -4  -7  171.47    6.62
  -5   4  -7  191.12    6.56
  -5   4  -8  136.76    5.31
  -5   4  -8  142.43    5.54
  -5   4  -9   19.32    1.83
  -5   4 -10  101.65    4.21
  -5   4 -11  169.83    5.43
  -5   4 -12    7.16    1.00
  -5   4 -12    5.46    0.85
  -5   4 -13   75.52    3.03
   5  -5 -17  107.56    3.93
   5  -5 -16   52.82    2.87
  -5  -5  16   51.43    2.68
   5  -5 -15    0.95    0.52
   5  -5 -14  108.44    4.67
   5  -5 -13  156.57    5.93
   5  -5 -12    2.98    0.91
  -5  -5  11    5.81    1.15
   5  -5 -11    7.52    1.29
  -5  -5  10  729.30   16.78
   5  -5 -10  778.23   16.85
  -5   5   9  311.20    8.73
  -5   5   8  171.63    6.13
  -5  -5   8  183.85    7.02
  -5   5   7  261.15    7.88
  -5  -5   7  237.43    8.23
  -5   5   6  214.73    6.98
  -5  -5   6  202.80    7.48
  -5   5   5   30.11    2.40
  -5  -5   5   28.44    2.58
  -5   5   4  208.31    6.87
  -5  -5   4  205.68    7.50
  -5   5   3  217.42    6.98
  -5  -5   3  218.18    7.77
  -5   5   2   35.69    2.69
  -5   5   2   35.64    2.47
  -5   5   2   36.48    2.59
  -5  -5   2   32.73    2.88
  -5  -5   2   37.68    3.02
  -5  -5   1  336.34   10.24
  -5   5   1  333.11    8.80
  -5   5   1  325.80    9.05
  -5  -5   1  315.91    9.98
  -5  -5   0  401.89   11.42
  -5   5   0  392.35    9.93
  -5   5   0  381.94   10.03
  -5  -5  -1   41.27    3.21
  -5   5  -1   37.23    2.58
  -5  -5  -2  169.09    6.79
  -5   5  -2  159.46    5.79
  -5   5  -2  167.32    6.07
  -5  -5  -3   53.76    3.66
  -5   5  -3   51.06    3.10
  -5   5  -3   49.28    3.15
  -5  -5  -4    3.51    0.95
  -5   5  -4    2.00    0.67
  -5   5  -4    2.83    0.80
  -5  -5  -5   55.72    3.68
  -5   5  -5   56.61    3.36
  -5   5  -6   32.83    2.42
  -5  -5  -6   25.61    2.45
  -5   5  -6   26.53    2.26
  -5   5  -7   36.55    2.49
  -5  -5  -7   35.40    2.81
  -5   5  -7   37.48    2.64
  -5   5  -8  269.59    7.54
  -5  -5  -8  257.16    8.25
  -5   5  -9  102.24    4.03
  -5  -5  -9   97.79    4.55
  -5  -5 -10    6.36    1.09
  -5   5 -10    5.55    0.88
  -5   5 -11  103.86    3.66
  -5   5 -12   39.77    2.07
   5  -6 -16   23.47    1.70
   5  -6 -15  127.64    4.55
  -5  -6  15  121.03    4.16
   5  -6 -14   64.42    3.30
  -5  -6  14   58.12    2.96
   5  -6 -13   31.80    2.40
  -5  -6  13   32.01    2.33
  -5   6  12  164.94    5.81
   5  -6 -12  169.65    6.12
  -5  -6  12  163.37    5.92
  -5   6  11   97.44    4.48
   5  -6 -11   94.98    4.53
  -5  -6  11  100.97    4.67
  -5   6  10    7.80    1.28
  -5  -6  10    6.33    1.23
  -5   6   9  192.61    6.82
  -5  -6   9  187.20    7.09
  -5   6   8  166.41    6.37
  -5   6   8  176.25    6.06
  -5  -6   8  168.49    6.78
  -5   6   7   78.35    4.18
  -5   6   7   78.70    3.92
  -5  -6   7   75.41    4.40
  -5   6   6  304.13    9.17
  -5   6   6  316.62    8.83
  -5  -6   6  287.03    9.51
  -5   6   5  605.13   14.46
  -5   6   5  628.02   14.04
  -5  -6   5  599.70   15.12
  -5   6   4  109.61    5.02
  -5   6   4  104.78    4.65
  -5  -6   4  102.16    5.28
  -5   6   3  300.25    9.08
  -5   6   3  305.02    8.69
  -5  -6   3  289.30    9.59
  -5   6   2  460.05   11.49
  -5   6   1   60.11    3.44
  -5  -6   1   59.04    3.97
  -5  -6   0   67.93    4.26
  -5   6   0   70.79    3.74
  -5  -6  -1  144.74    6.32
  -5   6  -1  143.76    5.61
  -5   6  -1  152.52    5.69
  -5  -6  -2    7.01    1.41
  -5   6  -2    7.63    1.24
  -5  -6  -3    1.37    0.72
  -5   6  -3    1.91    0.67
  -5   6  -4  804.16   16.17
  -5   6  -4  779.76   16.47
  -5  -6  -5    9.98    1.55
  -5   6  -5   10.99    1.38
  -5   6  -5    9.66    1.35
  -5   6  -6   86.69    3.84
  -5   6  -6   85.77    3.96
  -5  -6  -7   85.84    4.28
  -5   6  -7   88.62    3.82
  -5   6  -7   92.84    4.03
  -5  -6  -8  100.85    4.47
  -5   6  -8  101.60    3.97
  -5   6  -8   94.88    3.97
  -5  -6  -9   32.92    2.38
  -5   6  -9   39.16    2.24
  -5  -6 -10   33.85    2.23
  -5   6 -10   35.64    2.00
  -5  -6 -11   51.78    2.54
  -5   6 -11   55.23    2.33
  -5   7  13  432.14    9.42
   5  -7 -13  410.41    9.72
  -5   7  12    0.73    0.39
   5  -7 -12    0.77    0.47
  -5  -7  12    0.53    0.37
  -5   7  11  121.66    4.62
   5  -7 -11  116.00    4.71
  -5  -7  11  114.29    4.63
  -5   7  10  157.20    5.55
  -5  -7  10  146.16    5.63
  -5   7   9   46.97    2.96
  -5  -7   9   46.74    3.15
  -5   7   8   85.43    4.19
  -5  -7   8   92.06    4.65
  -5   7   7  378.21   10.07
  -5   7   7  373.23    9.44
  -5  -7   7  348.05   10.40
  -5   7   6    2.03    0.74
  -5   7   6    1.36    0.58
  -5  -7   6    1.26    0.69
  -5   7   5  159.76    6.18
  -5   7   5  175.51    5.93
  -5  -7   5  169.45    6.82
  -5   7   4  155.98    6.09
  -5   7   4  163.17    5.76
  -5   7   3  207.40    6.70
  -5   7   2    2.87    0.77
  -5   7   1  207.34    6.75
  -5   7   0  277.86    8.03
  -5   7   0  274.23    7.97
  -5  -7  -1    4.58    1.14
  -5   7  -1    3.68    0.89
  -5   7  -1    4.48    0.93
  -5  -7  -2   22.90    2.29
  -5   7  -2   26.34    2.13
  -5   7  -2   26.80    2.13
  -5   7  -3  153.88    5.43
  -5   7  -3  159.68    5.48
  -5   7  -4   23.77    1.95
  -5   7  -4   25.45    1.97
  -5  -7  -4   23.94    2.20
  -5   7  -5  130.19    4.73
  -5   7  -5  135.57    4.67
  -5  -7  -5  131.87    5.25
  -5  -7  -6   50.74    3.03
  -5   7  -6   53.79    2.78
  -5  -7  -7    1.22    0.53
  -5   7  -7    0.80    0.40
  -5  -7  -8   48.46    2.67
  -5  -7  -9   19.37    1.56
  -5   8  11   96.72    3.43
  -5   8  10    2.71    0.61
  -5   8   9  194.71    5.78
  -5   8   8  271.19    7.36
  -5   8   7    4.38    0.87
  -5   8   6  321.35    8.02
  -5   8   5  128.54    4.52
   5  -8  -4  213.06    7.15
  -5   8   4  196.61    5.96
   5  -8  -3   12.96    1.68
  -5   8   3   15.66    1.51
  -5   8   2  294.62    7.75
  -5   8   2  286.01    7.66
  -5   8   1   62.99    3.10
  -5   8   1   61.39    3.06
  -5   8   0    1.26    0.48
  -5   8   0    1.79    0.56
  -5   8  -1   21.17    1.71
  -5   8  -1   19.17    1.65
  -5   8  -2   39.76    2.31
  -5   8  -2   35.32    2.21
  -5   8  -3   29.84    1.93
  -5   8  -3   33.26    2.05
  -5   8  -4  249.93    6.35
  -5   8  -4  239.41    6.27
  -5   8  -5   10.88    1.08
  -5   8  -5   13.11    1.15
  -5   8  -6    2.30    0.48
   5  -9  -5   83.19    3.54
  -5   9   5   81.42    2.92
  -5   9   5   83.10    2.94
   5  -9  -4  190.10    5.75
  -5   9   4  177.53    4.88
  -5   9   4  184.64    4.89
   5  -9  -3  139.24    4.80
  -5   9   3  139.20    4.22
  -5   9   3  141.84    4.15
  -5   9   3  142.23    4.13
  -5   9   2    3.17    0.60
  -5   9   2    3.25    0.58
  -5   9   1  309.18    6.98
  -5   9   1  316.28    7.12
  -5   9   0   31.66    1.70
  -5   9   0   28.53    1.66
  -5   9  -1   20.18    1.36
  -6   0  19   -0.05    0.24
  -6   0  19    0.19    0.22
   6   0 -19    0.04    0.29
  -6   0  18  331.09    8.40
  -6   0  18  331.58    7.86
  -6   0  17    0.07    0.42
  -6   0  16  184.69    6.46
  -6   0  15    0.94    0.55
  -6   0  14  128.13    5.63
  -6   0  13    0.57    0.50
  -6   0  12  234.91    8.22
  -6   0  11    0.20    0.36
  -6   0  10    2.51    0.84
  -6   0   9    0.76    0.59
  -6   0   8 1617.33   31.05
  -6   0   8 1687.69   30.28
  -6   0   8 1590.32   30.87
  -6   0   7    0.85    0.51
  -6   0   7    0.16    0.50
  -6   0   7    2.01    0.70
  -6   0   7    0.09    0.52
  -6   0   7    0.48    0.46
  -6   0   6  912.55   17.99
  -6   0   6  907.85   18.74
  -6   0   5    0.31    0.46
  -6   0   5    1.24    0.52
  -6   0   5    0.39    0.44
  -6   0   5    0.82    0.56
  -6   0   4  475.17   11.58
  -6   0   4  463.21   11.57
  -6   0   4  475.37   10.82
  -6   0   4  445.34   11.60
  -6   0   3    0.39    0.41
  -6   0   3    0.54    0.39
  -6   0   3    0.89    0.49
  -6   0   2  568.35   13.23
  -6   0   2  611.28   13.59
  -6   0   1    0.23    0.37
  -6   0   1    0.56    0.42
  -6   0   0  289.63    9.54
  -6   0   0  293.32    8.37
  -6   0   0  272.41    8.31
  -6   0  -1    0.58    0.47
  -6   0  -1    0.21    0.48
  -6   0  -1    1.49    0.66
  -6   0  -1    0.08    0.35
  -6   0  -2    6.08    1.15
  -6   0  -2    3.20    1.01
  -6   0  -2    5.04    1.06
  -6   0  -2    4.93    1.07
  -6   0  -3    0.64    0.64
  -6   0  -3    0.67    0.52
  -6   0  -3    0.62    0.56
  -6   0  -4  144.50    5.84
  -6   0  -4  156.97    6.09
  -6   0  -5    0.32    0.43
  -6   0  -5    0.52    0.45
  -6   0  -5    0.71    0.50
  -6   0  -6   24.72    2.59
  -6   0  -6   29.48    2.54
  -6   0  -6   29.43    2.61
  -6   0  -7    1.28    0.68
  -6   0  -7    0.68    0.56
  -6   0  -8  180.12    7.27
  -6   0  -8  188.40    6.65
  -6   0  -9    0.10    0.50
  -6   0  -9    0.23    0.38
  -6   0 -10  315.65    9.64
  -6   0 -11    0.43    0.42
  -6   0 -12   14.25    1.63
  -6   0 -13    0.12    0.27
  -6  -1  19  231.20    5.92
  -6   1  19  228.00    5.93
  -6  -1  19  217.98    5.50
  -6   1  19  224.32    5.54
  -6   1  19  219.84    5.44
  -6  -1  18    0.55    0.36
  -6   1  18    0.73    0.41
  -6  -1  18    0.33    0.27
   6  -1 -18    0.21    0.31
  -6  -1  17  133.93    4.98
  -6   1  17  132.08    4.99
   6  -1 -17  133.76    4.91
  -6  -1  17  137.82    4.73
  -6  -1  16    2.74    0.77
  -6   1  16    2.66    0.78
  -6  -1  16    3.42    0.76
  -6   1  15  169.12    6.31
  -6  -1  15  164.87    6.22
  -6  -1  14    0.18    0.48
  -6   1  14    0.45    0.45
  -6   1  13  773.71   17.66
  -6  -1  13  796.27   17.71
  -6  -1  12    0.28    0.50
  -6   1  12    0.10    0.40
  -6  -1  11  219.44    7.84
  -6   1  11  223.26    7.84
  -6  -1  10   34.40    2.88
  -6   1  10   30.88    2.73
  -6  -1   9  330.08    9.92
  -6   1   9  333.30    9.89
  -6   1   9  318.10    8.95
  -6   1   8    2.02    0.72
  -6  -1   8    2.53    0.76
  -6   1   8    3.46    0.90
  -6  -1   8    1.59    0.71
  -6   1   8    2.74    0.90
  -6   1   8    1.80    0.67
  -6   1   8    1.68    0.67
  -6  -1   8    2.51    0.82
  -6  -1   8    2.79    0.80
  -6   1   8    2.94    0.78
  -6  -1   7  920.45   19.60
  -6   1   7  879.92   19.24
  -6  -1   7  899.81   18.70
  -6   1   7  926.86   18.71
  -6   1   7  916.75   18.23
  -6  -1   7  915.41   18.90
  -6   1   7  917.95   18.74
  -6   1   6    0.95    0.55
  -6  -1   6    1.95    0.70
  -6   1   6    3.79    0.91
  -6   1   6    1.59    0.60
  -6   1   6    0.67    0.46
  -6  -1   6    3.14    0.85
  -6   1   6    1.77    0.67
  -6   1   6    3.16    0.87
  -6  -1   5   56.19    3.26
  -6   1   5   53.82    3.30
  -6   1   5   55.46    3.00
  -6   1   5   54.58    3.27
  -6   1   5   53.55    2.98
  -6  -1   5   52.34    3.24
  -6  -1   5   55.50    3.34
  -6   1   5   60.59    3.42
  -6   1   5   60.63    3.52
  -6  -1   5   57.29    3.48
  -6  -1   4   28.01    2.31
  -6   1   4   30.22    2.44
  -6  -1   4   34.87    2.61
  -6   1   4   33.41    2.51
  -6   1   4   34.93    2.36
  -6   1   4   32.14    2.24
  -6   1   4   31.13    2.48
  -6  -1   4   33.35    2.60
  -6  -1   3  651.88   14.18
  -6   1   3  580.76   13.99
  -6   1   3  600.43   13.99
  -6  -1   3  650.46   14.46
  -6   1   3  613.45   13.43
  -6   1   3  705.47   14.87
  -6  -1   3  592.20   14.29
  -6  -1   2   26.10    2.23
  -6   1   2   30.26    2.46
  -6  -1   2   29.39    2.41
  -6   1   2   30.47    2.43
  -6   1   2   32.40    2.26
  -6   1   2   29.62    2.38
  -6  -1   2   35.86    2.67
  -6  -1   1  546.59   12.77
  -6   1   1  498.15   12.51
  -6   1   1  540.22   11.96
  -6   1   1  543.99   12.78
  -6   1   1  510.87   12.57
  -6  -1   1  552.57   13.03
  -6  -1   0   88.11    4.27
  -6   1   0   76.29    4.00
  -6  -1   0   95.32    5.06
  -6   1   0   74.73    4.54
  -6  -1   0   77.51    3.86
  -6   1   0   75.80    3.57
  -6   1   0   85.17    4.20
  -6   1   0   92.47    4.35
  -6  -1   0   82.80    4.20
  -6  -1  -1   81.61    4.18
  -6   1  -1   77.72    4.01
  -6  -1  -1   91.45    4.98
  -6  -1  -1   76.77    3.89
  -6   1  -1   78.07    4.05
  -6   1  -1   83.31    4.15
  -6  -1  -1   69.43    3.88
  -6  -1  -2  132.95    5.55
  -6   1  -2  160.69    5.99
  -6  -1  -2  129.85    6.11
  -6   1  -2  157.79    6.71
  -6  -1  -2  138.90    5.48
  -6   1  -2  134.44    5.65
  -6   1  -2  145.51    5.67
  -6   1  -2  146.58    5.80
  -6  -1  -2  141.61    5.80
  -6  -1  -3 1370.54   27.56
  -6   1  -3 1385.02   27.68
  -6  -1  -3 1440.11   26.26
  -6   1  -3 1464.88   26.78
  -6   1  -3 1371.94   26.09
  -6   1  -3 1402.43   26.42
  -6  -1  -4   81.32    4.67
  -6   1  -4   73.09    4.49
  -6  -1  -4   82.83    4.22
  -6   1  -4   80.07    4.26
  -6   1  -4   81.33    4.15
  -6   1  -4   77.17    4.12
  -6  -1  -4   76.11    4.17
  -6  -1  -5  252.28    9.05
  -6   1  -5  285.28    9.57
  -6  -1  -5  267.30    8.50
  -6   1  -5  313.83    9.16
  -6   1  -5  312.78    9.11
  -6  -1  -5  297.97    9.09
  -6  -1  -6   13.56    1.89
  -6   1  -6   14.45    1.99
  -6  -1  -6   16.58    1.87
  -6   1  -6   14.17    1.77
  -6  -1  -6   14.06    1.83
  -6  -1  -7    1.55    0.79
  -6   1  -7    2.22    0.89
  -6  -1  -7    2.07    0.76
  -6   1  -8    8.69    1.27
  -6  -1  -8   10.85    1.70
  -6   1  -8    7.63    1.44
  -6  -1  -8   11.58    1.57
  -6   1  -8    6.90    1.20
  -6  -1  -9  279.62    8.97
  -6   1  -9  280.48    8.04
  -6  -1 -10    1.90    0.75
  -6   1 -10    1.92    0.80
  -6  -1 -11  167.22    6.24
  -6   1 -11  178.31    6.41
  -6  -1 -12    6.54    1.11
  -6   1 -12    6.38    1.10
  -6  -1 -13  127.65    4.50
  -6   1 -13  104.54    4.12
   6  -2 -18  163.56    5.02
  -6  -2  17   10.91    1.25
  -6   2  17   10.11    1.25
   6  -2 -17    8.84    1.18
  -6  -2  17    8.60    1.10
  -6  -2  16   20.69    1.84
  -6   2  16   20.03    1.85
   6  -2 -16   17.47    1.75
  -6  -2  16   17.58    1.65
  -6  -2  15   87.59    4.12
  -6   2  15   85.07    4.14
   6  -2 -15   82.33    4.03
  -6  -2  15   81.74    3.82
  -6  -2  14  401.89   10.44
  -6   2  14  393.36   10.52
   6  -2 -14  377.82   10.23
  -6  -2  14  375.17    9.78
  -6  -2  13    2.79    0.82
  -6   2  13    1.65    0.67
  -6  -2  13    2.84    0.79
   6  -2 -13    2.45    0.78
  -6  -2  12  350.99    9.99
  -6   2  12  339.27    9.93
  -6  -2  12  337.33    9.30
  -6  -2  11  175.35    6.62
  -6   2  11  170.05    6.54
  -6   2  11  157.92    5.80
  -6  -2  11  164.25    5.99
  -6   2  10    0.83    0.46
  -6  -2  10    0.82    0.52
  -6   2  10    1.00    0.55
  -6   2  10    0.67    0.49
  -6   2   9    6.28    1.15
  -6  -2   9    5.76    1.19
  -6   2   9    5.58    1.15
  -6   2   9    6.31    1.11
  -6  -2   9    3.45    0.88
  -6  -2   9    5.98    1.11
  -6  -2   8  640.36   15.06
  -6   2   8  628.42   14.90
  -6  -2   8  621.00   14.25
  -6   2   8  611.63   14.10
  -6   2   8  627.05   14.17
  -6  -2   8  649.18   14.42
  -6   2   7   18.73    2.00
  -6  -2   7   18.47    1.91
  -6   2   7   22.81    2.07
  -6   2   7   19.31    1.82
  -6   2   7   18.11    1.83
  -6  -2   7   20.50    1.98
  -6   2   6  417.89   11.31
  -6  -2   6  489.06   11.64
  -6   2   6  431.94   10.78
  -6   2   6  455.48   11.07
  -6   2   6  455.07   11.25
  -6   2   6  453.86   11.49
  -6  -2   6  462.65   11.65
  -6   2   5  204.21    6.74
  -6  -2   5  217.65    7.01
  -6   2   5  199.33    6.47
  -6   2   5  210.17    6.56
  -6   2   5  206.60    6.92
  -6  -2   5  200.57    6.93
  -6   2   4  178.82    6.48
  -6  -2   4  201.04    6.69
  -6   2   4  198.58    6.38
  -6   2   4  179.89    6.03
  -6   2   4  177.79    6.29
  -6   2   4  180.50    6.43
  -6  -2   4  199.50    6.81
  -6   2   3   75.94    3.98
  -6  -2   3   89.51    4.25
  -6   2   3   79.31    3.96
  -6   2   3   76.90    3.77
  -6   2   3   80.79    3.71
  -6   2   3   94.26    4.32
  -6  -2   3   76.94    4.03
  -6   2   2  507.01   12.34
  -6   2   2  510.99   11.82
  -6   2   2  480.30   11.95
  -6  -2   2  520.17   12.43
  -6  -2   1  222.32    7.09
  -6   2   1  212.22    6.67
  -6   2   1  210.14    7.16
  -6   2   1  203.96    6.84
  -6  -2   0  100.28    4.50
  -6   2   0   95.40    4.18
  -6   2   0   92.25    4.52
  -6   2   0   87.21    4.21
  -6  -2   0   93.67    4.45
  -6  -2  -1    2.83    0.80
  -6  -2  -1    3.70    1.07
  -6   2  -1    3.92    1.07
  -6   2  -1    3.36    0.80
  -6   2  -1    3.07    0.85
  -6   2  -1    5.02    1.02
  -6  -2  -1    2.89    0.83
  -6  -2  -2   45.38    3.44
  -6   2  -2   44.47    3.44
  -6   2  -2   40.43    2.98
  -6   2  -2   38.45    2.60
  -6   2  -2   45.54    3.09
  -6   2  -2   41.42    2.88
  -6  -2  -2   39.83    2.93
  -6  -2  -3   43.03    3.37
  -6   2  -3   46.19    3.50
  -6  -2  -3   40.44    2.80
  -6   2  -3   40.13    2.96
  -6   2  -3   38.31    2.60
  -6   2  -3   40.27    2.93
  -6   2  -3   36.40    2.69
  -6  -2  -3   41.56    2.98
  -6  -2  -4  387.12   11.22
  -6   2  -4  362.27   11.07
  -6  -2  -4  356.10    9.82
  -6   2  -4  398.93   10.62
  -6   2  -4  365.35    9.56
  -6   2  -4  349.97   10.04
  -6   2  -4  378.78   10.12
  -6  -2  -4  361.94   10.19
  -6  -2  -5    3.84    1.03
  -6   2  -5    4.89    1.15
  -6  -2  -5    4.81    1.02
  -6   2  -5    4.01    1.00
  -6   2  -5    4.40    0.91
  -6   2  -5    4.89    1.05
  -6  -2  -5    4.74    1.07
  -6  -2  -6   26.87    2.59
  -6   2  -6   31.99    2.89
  -6  -2  -6   29.54    2.44
  -6   2  -6   32.44    2.58
  -6   2  -6   30.49    2.31
  -6  -2  -7    8.58    1.46
  -6   2  -7    6.37    1.31
  -6  -2  -7    1.97    0.75
  -6   2  -7    3.20    0.87
  -6   2  -8  201.45    6.63
  -6  -2  -8  201.96    7.30
  -6   2  -8  210.05    7.59
  -6   2  -9    1.79    0.63
  -6  -2  -9    2.10    0.73
  -6   2  -9    1.55    0.70
  -6   2 -10  267.90    7.19
  -6   2 -10  258.54    8.06
  -6   2 -11   27.80    2.25
  -6   2 -11   25.43    1.81
  -6   2 -12    2.64    0.57
  -6   2 -12    3.84    0.81
   6  -3 -18   10.83    1.11
   6  -3 -17  154.72    4.97
   6  -3 -16   15.81    1.58
  -6  -3  16   18.30    1.63
   6  -3 -15   22.82    2.00
  -6  -3  15   22.73    1.91
   6  -3 -14   55.39    3.23
  -6  -3  14   55.59    3.18
   6  -3 -13  605.46   13.89
  -6  -3  13  597.83   13.66
  -6  -3  12    5.22    1.06
  -6   3  11  391.16    9.99
  -6  -3  11  387.70   10.50
  -6   3  10  222.45    7.08
  -6  -3  10  213.29    7.31
  -6   3   9  265.12    7.99
  -6  -3   9  266.50    8.42
  -6   3   8   18.87    1.90
  -6  -3   8   16.51    1.90
  -6   3   7  769.44   16.07
  -6   3   7  764.65   16.28
  -6   3   6   92.87    4.26
  -6   3   6   88.31    4.21
  -6  -3   6   92.26    4.53
  -6   3   5   12.54    1.54
  -6   3   5   15.38    1.68
  -6   3   4  243.15    7.46
  -6   3   4  228.09    7.15
  -6   3   4  240.75    7.31
  -6   3   3  323.66    9.06
  -6   3   3  336.73    8.94
  -6   3   3  344.44    9.05
  -6   3   2   14.14    1.60
  -6   3   2   14.06    1.54
  -6   3   2   13.94    1.71
  -6   3   1  170.17    5.92
  -6   3   1  151.42    6.04
  -6   3   0   92.31    4.21
  -6   3   0   90.79    4.49
  -6   3  -1    2.11    0.70
  -6   3  -1    0.75    0.50
  -6   3  -2   12.86    1.54
  -6   3  -2   10.91    1.54
  -6   3  -3  369.57    9.88
  -6   3  -3  368.78   10.35
  -6   3  -4    3.52    0.92
  -6   3  -4    3.17    0.81
  -6   3  -4    2.27    0.78
  -6  -3  -5  272.96    8.06
  -6   3  -5  268.48    7.94
  -6   3  -6  142.56    5.38
  -6   3  -7   36.81    2.64
  -6   3  -7   30.40    2.32
  -6   3  -8   47.54    2.87
  -6   3  -8   46.40    2.79
  -6   3  -9  262.56    7.47
  -6   3  -9  289.67    7.62
  -6   3 -10    7.85    1.05
  -6   3 -10    6.09    0.93
  -6   3 -11  218.49    5.75
  -6   3 -11  212.07    5.80
  -6   3 -12   16.81    1.27
  -6  -4  17   47.12    2.33
   6  -4 -17   46.55    2.36
   6  -4 -16   20.72    1.70
  -6  -4  15  154.16    5.14
   6  -4 -15  165.84    5.46
   6  -4 -14  176.23    5.87
  -6  -4  14  158.14    5.47
  -6  -4  13   14.24    1.59
  -6  -4  12   42.54    2.87
  -6   4  11  104.23    4.35
  -6  -4  11  101.54    4.73
  -6   4  10  154.63    5.65
  -6  -4  10  159.28    6.21
  -6   4   9  137.43    5.37
  -6  -4   9  136.72    5.79
  -6   4   8  171.93    6.14
  -6  -4   8  177.78    6.74
  -6  -4   8  165.55    6.49
  -6   4   7   17.29    1.83
  -6  -4   7   16.59    1.99
  -6  -4   7   17.15    1.96
  -6   4   6  207.89    6.82
  -6   4   6  224.68    7.21
  -6  -4   6  212.15    7.45
  -6  -4   6  218.20    7.52
  -6   4   5  167.11    5.97
  -6   4   5  171.78    6.12
  -6   4   5  164.96    6.04
  -6   4   4   50.73    3.12
  -6   4   4   43.62    2.89
  -6   4   4   48.26    3.05
  -6   4   4   49.39    3.22
  -6   4   3  111.46    4.80
  -6   4   3  115.06    4.78
  -6   4   3  110.21    4.69
  -6   4   3  106.80    4.91
  -6   4   2  672.42   14.92
  -6   4   2  684.02   14.78
  -6   4   2  669.16   14.63
  -6   4   2  670.67   15.33
  -6   4   1   78.90    3.92
  -6   4   1   75.42    3.71
  -6   4   1   86.53    4.31
  -6   4   0  108.83    4.65
  -6   4   0  103.77    4.76
  -6  -4   0  102.84    5.17
  -6  -4  -1   45.68    3.35
  -6   4  -1   51.58    3.12
  -6   4  -1   54.98    3.38
  -6   4  -2   36.76    2.62
  -6   4  -2   35.23    2.68
  -6  -4  -2   28.53    2.62
  -6   4  -3    4.79    0.98
  -6   4  -3    6.55    1.18
  -6   4  -4  500.32   12.02
  -6   4  -5   20.13    1.90
  -6   4  -5   20.79    1.91
  -6   4  -6   61.22    3.33
  -6   4  -6   63.71    3.34
  -6   4  -7  162.96    5.62
  -6   4  -7  156.03    5.47
  -6   4  -8  129.78    4.73
  -6   4  -8  124.60    4.62
  -6   4  -9    0.85    0.43
  -6   4  -9    1.19    0.47
  -6   4 -10  184.89    5.32
  -6   4 -10  194.09    5.41
  -6   4 -11   67.12    2.64
  -6   4 -11   64.31    2.60
  -6  -5  16   66.71    2.74
   6  -5 -15   16.66    1.50
  -6  -5  15   15.94    1.41
   6  -5 -14   44.22    2.60
  -6  -5  14   41.04    2.45
  -6  -5  13  268.28    7.58
  -6  -5  12   89.99    4.17
  -6  -5  11   38.87    2.79
  -6   5  10  389.99    9.64
  -6  -5  10  365.80   10.28
  -6   5   9  245.43    7.40
  -6  -5   9  256.46    8.22
  -6   5   8   12.79    1.53
  -6  -5   8   13.07    1.76
  -6   5   7  294.47    8.45
  -6  -5   7  283.48    9.03
  -6   5   6  265.89    7.64
  -6   5   6  279.78    8.16
  -6  -5   6  252.41    8.52
  -6   5   5    2.19    0.67
  -6   5   5    3.24    0.84
  -6  -5   5    2.28    0.86
  -6   5   4  167.71    5.89
  -6   5   4  171.51    6.10
  -6   5   4  171.30    6.12
  -6  -5   4  168.27    6.67
  -6   5   3  256.97    7.71
  -6   5   3  253.54    7.78
  -6   5   3  264.27    7.85
  -6   5   2    6.97    1.17
  -6   5   2    5.21    1.02
  -6   5   1  188.57    6.36
  -6   5   1  181.17    6.20
  -6   5   1  184.41    6.24
  -6   5   0  360.66    9.43
  -6   5   0  355.75    9.28
  -6  -5  -1   27.79    2.64
  -6   5  -1   35.74    2.52
  -6   5  -1   36.93    2.57
  -6   5  -1   36.19    2.60
  -6   5  -2   92.92    4.16
  -6   5  -2   88.87    4.10
  -6   5  -3  162.72    5.66
  -6  -5  -3  144.40    6.05
  -6   5  -3  151.21    5.51
  -6  -5  -4   13.35    1.72
  -6   5  -4   16.49    1.67
  -6   5  -4   16.02    1.66
  -6  -5  -5  216.09    7.32
  -6   5  -5  236.02    6.92
  -6   5  -5  229.04    6.85
  -6   5  -6   23.19    1.86
  -6   5  -6   25.70    1.99
  -6   5  -6   26.49    2.03
  -6   5  -7   45.55    2.52
  -6   5  -7   47.78    2.62
  -6   5  -8   30.70    1.92
  -6   5  -8   32.27    2.03
  -6   5  -9  194.03    5.29
  -6   5  -9  182.71    5.06
  -6   5 -10   39.15    1.93
  -6   5 -10   36.74    1.81
  -6  -6  14  162.37    4.79
  -6  -6  13    0.79    0.41
  -6  -6  12  160.82    5.41
  -6  -6  11   38.99    2.60
  -6  -6  10    0.23    0.43
  -6   6   9  149.99    5.14
  -6  -6   9  148.07    5.82
  -6   6   8   43.12    2.64
  -6  -6   8   38.55    2.89
  -6   6   7   12.69    1.48
  -6  -6   7   12.63    1.71
  -6   6   6   90.34    4.08
  -6  -6   6   83.92    4.47
  -6   6   5  217.41    6.92
  -6   6   5  234.66    7.16
  -6  -6   5  221.69    7.75
  -6   6   4   10.65    1.39
  -6   6   4    8.11    1.24
  -6   6   3   77.32    3.79
  -6   6   3   74.58    3.72
  -6   6   2   95.07    4.20
  -6   6   2  100.25    4.32
  -6   6   1   37.05    2.53
  -6   6   1   40.74    2.64
  -6   6   0   44.28    2.77
  -6   6   0   42.65    2.68
  -6   6  -1  405.76    9.81
  -6   6  -1  389.86    9.88
  -6   6  -1  404.07    9.83
  -6   6  -2    7.40    1.09
  -6   6  -2   11.41    1.38
  -6   6  -3  139.59    4.85
  -6   6  -3  131.59    4.86
  -6  -6  -3  135.56    5.53
  -6   6  -4  285.20    7.26
  -6   6  -4  265.15    7.23
  -6  -6  -5   28.59    2.25
  -6   6  -5   30.51    2.01
  -6   6  -5   31.70    2.09
  -6  -6  -6  120.07    4.62
  -6   6  -6  124.83    4.16
  -6   6  -6  115.19    4.12
  -6   6  -7  410.65    8.73
  -6  -6  -7  376.63    9.25
  -6   6  -8   13.50    1.12
  -6  -7  11    0.50    0.35
  -6  -7  10  231.58    6.61
  -6  -7   9   83.60    3.82
  -6   7   8    4.56    0.79
  -6   7   7   88.13    3.60
  -6   7   6  220.77    6.36
  -6   7   5    0.99    0.45
  -6   7   4  298.80    7.90
  -6   7   4  300.71    7.95
  -6   7   3   44.97    2.61
  -6   7   3   39.95    2.46
  -6   7   3   42.19    2.54
  -6   7   2  227.90    6.56
  -6   7   2  220.67    6.49
  -6   7   2  221.85    6.50
  -6   7   1  100.97    4.00
  -6   7   1  103.14    4.10
  -6   7   1  102.53    4.03
  -6   7   0  113.87    4.19
  -6   7   0  114.16    4.30
  -6   7   0  113.00    4.22
  -6   7  -1    0.88    0.45
  -6   7  -1    1.41    0.49
  -6   7  -2  131.73    4.51
  -6   7  -2  134.26    4.40
  -6   7  -3  156.50    4.85
  -6   7  -4   35.43    2.02
  -6   7  -5   26.11    1.64
  -6   8   7    2.87    0.54
  -6   8   6   27.92    1.66
  -6   8   6   25.59    1.61
  -6   8   5   70.63    2.83
  -6   8   5   72.47    2.87
  -6   8   4   13.41    1.20
  -6   8   4   14.32    1.24
  -6   8   3   14.75    1.27
  -6   8   3   15.75    1.31
  -6   8   2    0.64    0.34
  -6   8   2    1.54    0.44
  -6   8   2    0.68    0.34
  -6   8   1  117.09    3.85
  -6   8   1  119.70    3.82
  -6   8   1  126.23    3.97
  -6   8   0   19.35    1.41
  -6   8   0   19.59    1.35
  -6   8   0   18.19    1.35
  -6   8  -1  254.56    6.13
  -6   8  -1  260.56    6.12
  -7   0  17  202.80    5.41
   7   0 -17  192.96    5.32
  -7   0  17  205.11    5.44
  -7   0  16    0.05    0.24
  -7   0  16    0.77    0.37
  -7   0  16   -0.10    0.27
  -7   0  15  226.98    7.06
  -7   0  15  245.88    6.87
  -7   0  15  235.73    6.59
  -7   0  14    1.26    0.56
  -7   0  14    2.26    0.75
  -7   0  14    0.06    0.27
  -7   0  13    6.46    1.21
  -7   0  13    7.26    1.18
  -7   0  12    0.15    0.42
  -7   0  12    0.54    0.47
  -7   0  11  772.17   16.81
  -7   0  10    0.50    0.50
  -7   0  10    1.16    0.59
  -7   0   9  148.21    5.88
  -7   0   9  136.44    5.83
  -7   0   8    0.26    0.37
  -7   0   8    0.09    0.47
  -7   0   7   12.18    1.61
  -7   0   7   12.74    1.73
  -7   0   6    0.09    0.49
  -7   0   6    0.09    0.56
  -7   0   5  382.17   10.43
  -7   0   5  344.49   10.13
  -7   0   4    0.43    0.39
  -7   0   4    0.88    0.46
  -7   0   3  302.00    9.13
  -7   0   2    0.55    0.52
  -7   0   2    0.44    0.53
  -7   0   1  416.50   10.93
  -7   0   1  424.18   11.30
  -7   0   0   -0.08    0.39
  -7   0   0    0.44    0.48
  -7   0  -1  477.71   12.26
  -7   0  -1  526.42   12.98
  -7   0  -2    0.50    0.54
  -7   0  -2    0.09    0.40
  -7   0  -3  182.43    6.53
  -7   0  -3  176.87    6.57
  -7   0  -4    0.22    0.62
  -7   0  -4    0.58    0.55
  -7   0  -4    0.17    0.47
  -7   0  -5  107.40    5.54
  -7   0  -5  125.71    5.20
  -7   0  -6    0.23    0.41
  -7   0  -7  397.94   11.33
  -7   0  -7  417.84   10.37
  -7   0  -8    1.67    0.74
  -7   0  -8    0.94    0.55
  -7   0  -9   20.92    2.05
  -7   0 -10    0.07    0.32
  -7  -1  17   16.05    1.28
  -7   1  17   16.29    1.29
  -7   1  17   13.99    1.20
  -7  -1  17   14.42    1.27
  -7   1  17   13.12    1.21
  -7  -1  17   13.37    1.22
  -7  -1  16  235.62    6.37
  -7   1  16  249.28    6.49
  -7  -1  16  246.69    6.57
  -7  -1  15    0.79    0.40
  -7   1  15    0.96    0.44
  -7   1  15    0.80    0.49
  -7  -1  15    1.58    0.54
  -7  -1  14   34.97    2.55
  -7   1  14   38.60    2.72
  -7  -1  14   37.45    2.46
  -7   1  14   34.03    2.35
  -7  -1  14   32.29    2.25
  -7  -1  13   41.74    2.95
  -7   1  13   51.37    3.28
  -7  -1  13   46.15    2.85
  -7   1  13   47.41    2.89
  -7  -1  13   46.06    2.76
  -7   1  12  284.54    8.35
  -7  -1  12  286.84    8.10
  -7  -1  11   54.09    3.31
  -7   1  11   54.32    3.27
  -7  -1  11   54.98    3.16
  -7   1  11   54.34    3.41
  -7  -1  10  241.05    7.82
  -7  -1  10  255.95    7.56
  -7   1  10  236.63    7.90
  -7  -1  10  240.32    8.01
  -7  -1   9    6.09    1.18
  -7   1   9    6.73    1.21
  -7  -1   9    7.52    1.34
  -7   1   9    4.68    1.06
  -7  -1   8  118.94    5.24
  -7   1   8  123.66    5.25
  -7   1   8  118.31    5.27
  -7  -1   8  109.97    5.18
  -7  -1   7   38.03    2.88
  -7   1   7   36.21    2.76
  -7   1   7   37.51    2.87
  -7  -1   7   43.61    3.12
  -7  -1   6  102.26    4.84
  -7   1   6  107.25    4.88
  -7   1   6  104.74    4.52
  -7   1   6  105.55    4.96
  -7  -1   6  104.01    4.97
  -7   1   5    6.94    1.24
  -7  -1   5    5.01    1.10
  -7   1   5    6.49    1.07
  -7   1   5    4.60    0.92
  -7   1   5    8.33    1.33
  -7  -1   5    4.44    1.05
  -7   1   4  331.40    8.80
  -7   1   4  318.05    9.39
  -7  -1   4  326.31    9.57
  -7   1   3    0.34    0.38
  -7   1   3    0.42    0.44
  -7   1   3    0.93    0.49
  -7  -1   3    1.14    0.51
  -7   1   2   21.01    2.11
  -7   1   2   21.28    2.14
  -7  -1   2   20.64    2.14
  -7   1   1   39.28    2.90
  -7   1   1   34.93    2.73
  -7   1   1   43.43    3.03
  -7  -1   1   40.68    2.97
  -7  -1   0  529.12   12.79
  -7   1   0  553.15   13.39
  -7   1   0  569.52   13.34
  -7   1   0  503.82   13.02
  -7  -1   0  575.94   13.70
  -7  -1  -1  104.34    4.67
  -7   1  -1  103.38    4.87
  -7   1  -1   93.80    4.57
  -7   1  -1  111.69    5.06
  -7  -1  -1   98.84    4.86
  -7  -1  -2  430.72   11.15
  -7   1  -2  448.97   11.63
  -7   1  -2  450.83   11.37
  -7   1  -2  442.95   11.50
  -7  -1  -2  411.30   11.39
  -7  -1  -3    3.08    0.86
  -7   1  -3    3.84    1.02
  -7   1  -3    4.63    1.01
  -7   1  -3    2.83    0.85
  -7  -1  -3    4.41    1.04
  -7  -1  -4   27.74    2.75
  -7   1  -4   32.96    3.01
  -7  -1  -4   29.63    2.41
  -7   1  -4   31.19    2.56
  -7   1  -4   34.47    2.67
  -7  -1  -4   34.57    2.75
  -7  -1  -5   22.48    2.43
  -7   1  -5   25.72    2.63
  -7  -1  -5   27.69    2.27
  -7   1  -5   26.42    2.30
  -7  -1  -6  461.96   12.70
  -7   1  -6  449.58   12.70
  -7  -1  -6  493.22   11.82
  -7  -1  -7    0.54    0.49
  -7   1  -7    0.28    0.42
  -7  -1  -7    0.54    0.44
  -7   1  -7    0.40    0.38
  -7  -1  -8   71.77    3.95
  -7   1  -8   70.49    3.96
  -7   1  -8   81.09    3.56
  -7  -1  -9   11.44    1.47
  -7   1  -9   10.27    1.43
  -7  -1 -10   34.20    2.35
  -7   1 -10   40.36    2.53
  -7  -2  16    1.22    0.46
  -7  -2  16    1.14    0.43
  -7  -2  15  288.22    7.24
  -7  -2  15  286.81    7.52
  -7  -2  15  293.65    7.42
  -7  -2  14  212.63    6.22
  -7   2  14  222.17    6.36
  -7  -2  14  203.13    6.31
  -7  -2  14  224.16    6.49
  -7  -2  13   60.57    3.14
  -7   2  13   62.82    3.20
  -7  -2  13   57.44    3.15
  -7  -2  13   61.48    3.26
  -7  -2  12    9.24    1.30
  -7   2  12    9.81    1.32
  -7  -2  12    9.33    1.30
  -7   2  12   10.28    1.37
  -7  -2  12    8.90    1.31
  -7  -2  11  688.45   14.77
  -7   2  11  648.48   14.44
  -7  -2  11  657.84   14.59
  -7   2  11  642.75   14.68
  -7  -2  11  681.04   14.94
  -7  -2  10    0.84    0.52
  -7   2  10    0.37    0.42
  -7  -2  10    1.30    0.61
  -7   2  10    1.02    0.54
  -7  -2  10    0.81    0.52
  -7   2   9   71.60    3.78
  -7   2   9   65.78    3.59
  -7  -2   9   62.17    3.57
  -7   2   9   69.23    3.81
  -7  -2   9   73.30    3.95
  -7  -2   8   11.66    1.55
  -7   2   8   10.95    1.51
  -7   2   8    9.83    1.39
  -7   2   8   10.59    1.49
  -7  -2   8    9.87    1.48
  -7  -2   7   60.08    3.54
  -7   2   7   55.11    3.35
  -7   2   7   62.03    3.43
  -7   2   7   57.04    3.45
  -7  -2   7   63.26    3.70
  -7  -2   6    2.79    0.85
  -7   2   6    3.97    0.94
  -7   2   6    3.17    0.80
  -7   2   6    2.04    0.75
  -7  -2   6    2.64    0.84
  -7  -2   5  461.45   11.81
  -7   2   5  492.56   11.51
  -7   2   5  451.36   11.12
  -7   2   5  445.30   11.58
  -7  -2   5  466.36   11.89
  -7   2   4   13.80    1.58
  -7   2   4   15.45    1.63
  -7   2   4   13.92    1.74
  -7   2   4   12.83    1.60
  -7  -2   4   15.48    1.78
  -7   2   3  344.76    9.23
  -7   2   3  336.66    9.73
  -7   2   3  338.19    9.46
  -7  -2   3  312.14    9.34
  -7   2   2    7.59    1.21
  -7   2   2    6.30    1.23
  -7   2   2    6.38    1.16
  -7  -2   2    6.09    1.18
  -7   2   1  158.07    5.75
  -7   2   1  155.58    6.12
  -7   2   1  168.33    6.16
  -7  -2   1  160.79    6.18
  -7   2   0    2.78    0.88
  -7   2   0    2.53    0.72
  -7   2   0    2.18    0.76
  -7   2   0    0.98    0.54
  -7  -2   0    2.92    0.86
  -7   2  -1  290.13    8.95
  -7   2  -1  284.92    8.18
  -7   2  -1  315.05    9.11
  -7   2  -1  312.76    8.98
  -7  -2  -1  306.97    9.12
  -7   2  -2  162.73    6.21
  -7   2  -2  162.05    5.61
  -7   2  -2  162.51    6.13
  -7   2  -2  160.48    5.99
  -7  -2  -2  153.96    6.02
  -7  -2  -3    7.15    1.15
  -7   2  -3    6.85    1.25
  -7   2  -3    6.12    1.02
  -7   2  -3    5.80    1.13
  -7   2  -3    7.23    1.22
  -7  -2  -3    5.15    1.07
  -7  -2  -4   38.35    2.63
  -7   2  -4   38.13    2.76
  -7   2  -4   47.29    3.03
  -7  -2  -4   38.30    2.85
  -7  -2  -5  313.39    8.79
  -7   2  -5  360.51    9.40
  -7   2  -6    3.20    0.78
  -7   2  -6    5.23    1.14
  -7   2  -6    3.57    0.84
  -7   2  -7  441.86   10.21
  -7   2  -7  403.08   11.17
  -7   2  -8    2.83    0.64
  -7   2  -9   40.77    2.10
  -7  -3  16  237.55    5.97
  -7  -3  15   59.66    2.80
  -7  -3  14  101.77    4.00
  -7  -3  13    4.18    0.83
  -7  -3  12   56.31    3.15
  -7  -3  11    1.24    0.59
  -7   3  10  421.53   10.32
  -7  -3  10  396.51   10.49
  -7   3   9    8.51    1.26
  -7  -3   9    8.08    1.31
  -7   3   8  105.04    4.59
  -7  -3   8   97.65    4.61
  -7   3   7  100.97    4.46
  -7   3   6  161.95    5.82
  -7   3   6  156.36    5.75
  -7   3   5   12.75    1.54
  -7   3   5   13.09    1.53
  -7   3   5   13.59    1.71
  -7   3   4  154.93    5.69
  -7   3   4  146.00    5.42
  -7   3   4  150.15    6.02
  -7   3   3   10.28    1.39
  -7   3   3    8.87    1.43
  -7   3   2    2.67    0.78
  -7   3   2    4.19    1.01
  -7   3   1   85.09    4.08
  -7   3   1   84.58    4.33
  -7   3   0  232.21    7.18
  -7   3   0  245.34    7.76
  -7   3  -1   75.41    4.03
  -7   3  -1   79.28    3.83
  -7   3  -1   81.85    4.17
  -7   3  -2  216.69    7.07
  -7   3  -2  193.86    6.37
  -7   3  -2  211.22    7.06
  -7   3  -3   73.30    3.81
  -7   3  -3   79.90    3.71
  -7   3  -4   25.78    2.14
  -7   3  -4   25.44    1.99
  -7   3  -5   22.63    1.84
  -7   3  -6  327.67    8.41
  -7   3  -6  320.80    8.04
  -7   3  -7   22.34    1.73
  -7   3  -7   21.66    1.63
  -7   3  -8   69.84    2.92
  -7   3  -8   65.08    2.73
  -7   3  -9   41.98    2.04
  -7  -4  15  183.43    5.05
  -7  -4  14  219.63    5.98
  -7  -4  13  127.08    4.49
  -7  -4  12   63.56    3.17
  -7   4  11  344.60    8.51
  -7  -4  11  322.79    8.67
  -7   4  10    2.55    0.70
  -7  -4  10    2.53    0.72
  -7   4   9   19.86    1.81
  -7   4   8   26.58    2.13
  -7   4   7  161.63    5.71
  -7   4   7  164.61    6.04
  -7   4   6   51.03    3.02
  -7   4   6   50.29    3.20
  -7   4   5  560.57   12.79
  -7   4   5  556.34   12.78
  -7   4   5  580.77   13.53
  -7   4   4    0.35    0.43
  -7   4   4    0.95    0.47
  -7   4   4    1.77    0.72
  -7   4   3  137.02    5.24
  -7   4   3  133.46    5.04
  -7   4   3  146.50    5.67
  -7   4   2   40.56    2.72
  -7   4   2   44.15    2.97
  -7   4   1  240.00    7.22
  -7   4   1  217.97    7.24
  -7   4   0   26.77    2.25
  -7   4   0   24.85    2.09
  -7   4   0   23.99    2.14
  -7   4  -1  674.34   14.53
  -7   4  -1  636.96   14.06
  -7   4  -1  657.68   14.63
  -7   4  -2  100.12    4.28
  -7   4  -2   98.10    4.18
  -7   4  -3   44.09    2.64
  -7   4  -4  197.97    6.01
  -7   4  -5  153.04    5.09
  -7   4  -5  140.90    4.78
  -7   4  -6    4.18    0.77
  -7   4  -6    3.35    0.68
  -7   4  -7  163.50    4.84
  -7   4  -7  169.44    4.84
  -7   4  -8   46.39    2.11
  -7   4  -8   44.93    2.09
  -7  -5  13   47.20    2.37
  -7  -5  12   30.19    2.01
  -7   5  11    1.26    0.45
  -7  -5  11    0.35    0.33
  -7   5  10  234.18    6.42
  -7  -5  10  224.56    6.79
  -7   5   9  261.38    6.93
  -7  -5   9  219.15    6.97
  -7   5   8   57.55    3.00
  -7  -5   8   53.23    3.15
  -7   5   7  206.14    6.30
  -7   5   6  226.82    6.77
  -7   5   5    0.82    0.45
  -7   5   4   66.45    3.27
  -7   5   4   64.37    3.27
  -7   5   3  139.24    5.01
  -7   5   3  141.60    5.03
  -7   5   3  151.00    5.36
  -7   5   2   26.58    2.07
  -7   5   2   33.23    2.36
  -7   5   1  152.77    5.32
  -7   5   1  162.64    5.56
  -7   5   0  157.25    5.37
  -7   5   0  166.20    5.57
  -7   5  -1    2.85    0.69
  -7   5  -2  136.75    4.77
  -7   5  -3  179.03    5.47
  -7   5  -4   12.37    1.25
  -7   5  -4   11.56    1.21
  -7   5  -5    1.62    0.48
  -7   5  -5    1.30    0.44
  -7   5  -6  207.10    5.33
  -7   5  -6  211.43    5.44
  -7  -6  11  112.80    3.86
  -7   6  10   15.77    1.24
  -7  -6  10   14.57    1.38
  -7   6   9   64.45    2.74
  -7  -6   9   61.73    3.03
  -7   6   8  138.38    4.44
  -7   6   7   63.33    2.90
  -7   6   6   54.60    2.72
  -7   6   5  390.56    9.13
  -7   6   4   83.22    3.46
  -7   6   3  104.61    3.91
  -7   6   2  360.70    8.27
  -7   6   2  338.95    8.23
  -7   6   1   34.37    2.04
  -7   6   0   42.94    2.28
  -7   6  -1   77.18    3.11
  -7   6  -2   66.75    2.81
  -7   6  -3    2.08    0.49
  -7   6  -4  293.19    6.65
  -7   7   6   13.71    1.13
  -7   7   5    6.73    0.82
  -7   7   4   13.29    1.14
  -7   7   3  102.12    3.33
  -7   7   3  113.56    3.54
  -7   7   2    7.04    0.80
  -8   0  14   52.68    2.50
  -8   0  14   48.62    2.32
  -8   0  14   50.55    2.50
  -8   0  13    0.42    0.33
  -8   0  13    0.33    0.28
  -8   0  12   12.24    1.35
  -8   0  12   12.65    1.42
  -8   0  11    0.26    0.36
  -8   0  11    0.20    0.35
  -8   0  10   12.83    1.49
  -8   0  10   11.88    1.45
  -8   0   9    0.64    0.48
  -8   0   9    0.22    0.44
  -8   0   8  558.32   13.18
  -8   0   8  592.53   13.40
  -8   0   7    0.08    0.52
  -8   0   6  385.44   10.19
  -8   0   5    0.54    0.48
  -8   0   4  179.41    6.32
  -8   0   3    0.54    0.40
  -8   0   2  475.97   11.79
  -8   0   1    0.61    0.47
  -8   0   1    0.93    0.59
  -8   0   0   27.19    2.17
  -8   0   0   27.96    2.29
  -8   0  -1    0.87    0.53
  -8   0  -1    0.50    0.47
  -8   0  -2  158.69    5.53
  -8   0  -2  165.24    5.80
  -8   0  -3    0.12    0.35
  -8   0  -3    0.41    0.46
  -8   0  -4   57.36    2.93
  -8   0  -5    0.63    0.38
  -8   0  -6    3.74    0.70
  -8  -1  14    0.21    0.27
  -8   1  14    0.21    0.26
  -8  -1  14    0.34    0.29
  -8   1  14    0.04    0.29
  -8  -1  14    0.31    0.32
  -8  -1  13  298.20    7.37
  -8   1  13  297.02    7.36
  -8  -1  13  280.26    7.11
  -8   1  13  300.03    7.44
  -8  -1  13  294.42    7.45
  -8  -1  12    3.51    0.75
  -8   1  12    2.72    0.65
  -8   1  12    2.62    0.67
  -8  -1  12    3.13    0.73
  -8  -1  11   26.81    2.03
  -8   1  11   29.47    2.12
  -8   1  11   26.98    2.06
  -8  -1  11   28.85    2.14
  -8  -1  10   17.17    1.70
  -8   1  10   21.18    1.85
  -8   1  10   17.59    1.73
  -8  -1  10   19.04    1.81
  -8  -1   9  207.63    6.63
  -8   1   9  193.08    6.41
  -8   1   9  215.05    6.69
  -8  -1   9  213.03    6.74
  -8   1   8    1.06    0.58
  -8  -1   8    0.58    0.46
  -8   1   7  404.13   10.22
  -8  -1   7  426.92   10.59
  -8   1   6    7.93    1.26
  -8   1   6    8.11    1.27
  -8  -1   6   11.21    1.48
  -8   1   5   81.91    3.97
  -8   1   5   81.32    3.98
  -8  -1   5   78.01    3.98
  -8   1   4    6.01    1.08
  -8   1   4    7.49    1.24
  -8   1   4    8.85    1.27
  -8  -1   4    8.33    1.27
  -8   1   3  468.59   11.35
  -8   1   3  488.34   11.54
  -8   1   3  472.85   11.53
  -8  -1   3  455.74   11.53
  -8   1   2   11.95    1.49
  -8   1   2   10.95    1.41
  -8   1   2   10.69    1.43
  -8  -1   2   10.76    1.48
  -8   1   1  302.08    8.43
  -8   1   1  276.94    8.03
  -8   1   1  298.84    8.54
  -8  -1   1  302.45    8.70
  -8   1   0   23.58    2.05
  -8   1   0   21.56    1.98
  -8  -1   0   22.15    2.05
  -8   1  -1  104.15    4.42
  -8   1  -1   97.47    4.28
  -8  -1  -1  108.77    4.59
  -8   1  -2   66.82    3.42
  -8   1  -2   73.32    3.58
  -8  -1  -2   72.23    3.63
  -8  -1  -3  801.48   15.89
  -8   1  -3  801.56   16.24
  -8  -1  -4   50.28    2.67
  -8   1  -4   52.90    2.81
  -8  -1  -5  118.32    4.12
  -8   1  -5  118.74    4.19
  -8   1  -6    2.48    0.59
  -8  -2  14  203.83    5.30
  -8  -2  13   22.57    1.61
  -8  -2  13   24.96    1.62
  -8  -2  12   78.25    3.25
  -8  -2  12   80.74    3.31
  -8  -2  11   83.20    3.49
  -8   2  11   85.20    3.52
  -8  -2  11   88.89    3.59
  -8  -2  10   35.22    2.27
  -8  -2   9   10.91    1.32
  -8   2   8  302.73    8.43
  -8   2   8  323.47    8.36
  -8  -2   8  299.45    8.23
  -8   2   7   28.68    2.27
  -8   2   7   28.17    2.15
  -8  -2   7   27.19    2.15
  -8   2   6   84.42    4.00
  -8   2   6   76.33    3.68
  -8  -2   6   77.93    3.77
  -8   2   5   48.95    3.03
  -8   2   5   52.37    2.99
  -8  -2   5   49.75    2.98
  -8   2   4  115.22    4.76
  -8   2   4  106.40    4.59
  -8   2   4  115.26    4.61
  -8  -2   4  111.54    4.65
  -8   2   3   27.83    2.27
  -8   2   3   29.41    2.07
  -8   2   3   28.38    2.27
  -8   2   3   30.89    2.30
  -8  -2   3   32.60    2.40
  -8   2   2  390.83    9.91
  -8   2   2  370.01    9.05
  -8   2   2  377.08    9.72
  -8   2   2  354.37    9.45
  -8  -2   2  395.03    9.94
  -8   2   1   81.57    3.90
  -8   2   1   67.82    3.20
  -8   2   1   78.72    3.75
  -8   2   1   74.25    3.61
  -8  -2   1   73.75    3.68
  -8   2   0   14.97    1.63
  -8   2   0   14.48    1.56
  -8   2   0   14.89    1.55
  -8  -2   0   16.25    1.67
  -8   2  -1   26.72    2.12
  -8   2  -1   33.10    2.27
  -8  -2  -1   29.52    2.23
  -8   2  -2  201.61    6.33
  -8  -2  -2  205.56    6.42
  -8   2  -3   32.21    2.19
  -8   2  -4   67.95    2.97
  -8   2  -4   69.77    3.12
  -8   2  -5   69.62    2.80
  -8   2  -5   73.53    3.02
  -8   2  -6   12.49    1.11
  -8   3  12    4.66    0.77
  -8   3  11  128.90    4.41
  -8   3  10  168.23    5.38
  -8   3   9  127.16    4.69
  -8   3   8    5.11    0.95
  -8   3   7  359.56    9.24
  -8   3   6   92.37    4.09
  -8   3   5    1.37    0.49
  -8   3   5    1.22    0.54
  -8   3   4   77.98    3.74
  -8   3   3  237.51    7.16
  -8   3   3  236.80    6.68
  -8   3   3  243.17    7.21
  -8   3   2    5.84    1.05
  -8   3   2    6.94    1.00
  -8   3   2    7.18    1.13
  -8   3   1  127.03    4.82
  -8   3   1  123.00    4.41
  -8   3   1  130.37    4.85
  -8   3   0   26.09    2.03
  -8   3   0   24.01    1.78
  -8   3   0   22.53    1.87
  -8   3  -1   66.29    3.22
  -8   3  -1   66.49    2.99
  -8   3  -2   15.83    1.49
  -8   3  -2   16.70    1.42
  -8   3  -3  375.15    8.58
  -8   3  -3  359.50    8.19
  -8   3  -4    5.08    0.77
  -8   3  -4    3.87    0.69
  -8   3  -5   26.81    1.58
  -8   4  10  288.52    7.02
  -8   4   9   36.74    2.16
  -8   4   8  207.39    5.97
  -8   4   7    3.28    0.66
  -8   4   7    3.63    0.76
  -8   4   6    1.73    0.52
  -8   4   6    2.55    0.68
  -8   4   5   59.71    2.82
  -8   4   5   66.89    3.19
  -8   4   4   29.06    2.07
  -8   4   3   17.04    1.58
  -8   4   3   15.78    1.44
  -8   4   3   17.50    1.62
  -8   4   2  337.00    8.38
  -8   4   2  323.26    7.93
  -8   4   2  337.55    8.42
  -8   4   1   49.53    2.64
  -8   4   1   49.02    2.50
  -8   4   1   48.26    2.64
  -8   4   0   36.47    2.18
  -8   4   0   32.72    1.99
  -8   4  -1   32.49    1.99
  -8   4  -1   33.09    1.94
  -8   4  -2  196.46    5.29
  -8   4  -3    0.04    0.24
  -8   4  -3    1.09    0.37
  -8   5   7  106.01    3.53
  -8   5   6  198.03    5.26
  -8   5   5    7.77    0.90
  -8   5   4  101.93    3.69
  -8   5   4  109.64    3.72
  -8   5   3  174.70    5.03
  -8   5   3  175.36    5.00
  -8   5   2   47.05    2.30
  -8   5   1  117.74    3.77
  -8   5   1  118.67    3.73
  -8   5   0  188.11    4.92
  -8   5  -1   21.15    1.37
  -9   0   9   78.13    3.05
  -9   0   8    0.41    0.33
  -9   0   7   60.40    2.79
  -9   0   6    0.20    0.34
  -9   0   5  384.70    8.96
  -9   0   4    0.82    0.35
  -9   0   3    2.03    0.55
  -9   0   2    0.68    0.42
  -9   0   1  396.97    8.91
  -9   0   0   -0.09    0.31
  -9   1   9   18.65    1.37
  -9  -1   9   16.68    1.31
  -9   1   8   44.83    2.18
  -9   1   8   42.58    2.19
  -9  -1   8   42.57    2.20
  -9   1   7   17.04    1.39
  -9  -1   7   16.55    1.40
  -9   1   6  380.39    8.62
  -9  -1   6  376.03    8.69
  -9   1   5    0.97    0.40
  -9  -1   5    0.65    0.30
  -9   1   4   90.10    3.49
  -9  -1   4   97.55    3.66
  -9   1   3    7.00    0.90
  -9  -1   3    6.21    0.88
  -9   1   2  123.18    3.96
  -9   1   2  121.17    4.06
  -9  -1   2  127.08    4.17
  -9   1   1    3.59    0.65
  -9   1   1    3.75    0.68
  -9  -1   1    3.66    0.71
  -9   1   0  169.32    4.71
  -9   2   7  106.52    3.59
  -9   2   6    3.36    0.64
  -9   2   5  361.69    8.11
  -9   2   4   12.33    1.15
  -9   2   4   13.54    1.21
  -9   2   3   14.03    1.23
  -9   2   3   14.38    1.23
  -9   2   2   39.28    2.06
  -9   2   1  186.40    5.03
   0   0   0    0.00    0.00


TITL 20221013mat3 in P2(1)/n
REM P2(1)/n (#14 in standard setting)
CELL 1.54184   7.738059   9.036061  18.162033  90.0000 101.9161  90.0000
ZERR    4.00   0.000097   0.000120   0.000248   0.0000   0.0013   0.0000
LATT  1
SYMM -x+1/2, y+1/2,-z+1/2
SFAC C H N Se
UNIT 60.00 52.00 4.00 4.00
TREF
HKLF 4
END
_computing_structure_solution     'SHELXT 2018/2 (Sheldrick, 2018)'
;
_shelx_hkl_checksum                14664
_olex2_submission_special_instructions  'No special instructions were received'
_oxdiff_exptl_absorpt_empirical_details
;
Empirical correction (ABSPACK) includes:
- Absorption correction using spherical harmonics
- Frame scaling
;
_oxdiff_exptl_absorpt_empirical_full_max  1.579
_oxdiff_exptl_absorpt_empirical_full_min  0.733
